# Supplementary material for: Factors influencing intra-group data sharing in China’s central state-owned enterprises: An information ecology perspective
Source: PLoS One. 2026 Feb 20;21(2):e0343558. doi: 10.1371/journal.pone.0343558 (PMC12922980; doi:10.1371/journal.pone.0343558)
Supplement: S1 Dataset — (XLSX) [file pone.0343558.s002.xlsx]

## Sheet: Dataset
Age	Education Level	Industry of Your Group Company	Your Company's Role Within the Group	RS1	RS2	RS3	RS4	DL1	DL2	DL3	DL4	DQ1	DQ2	DQ3	DC1	DC2	DC3	IN1	IN2	IN3	PI1	PI2	PI3	PS1	PS2	PS3	SA1	SA2	SA3	SW1	SW2	SW3	SB1	SB2	SB3
A. 25 years old and below	B. Master's degree	B. Infrastructure	A. Functional Management Department	4	3	4	2	3	4	3	2	4	5	2	4	4	3	3	4	4	3	4	2	3	2	4	3	3	3	4	4	4	4	4	4
A. 25 years old and below	B. Master's degree	B. Infrastructure	D. Digital Technology Unit	4	5	3	4	3	4	2	5	4	4	4	3	4	4	4	4	4	4	4	3	3	3	2	4	4	4	4	4	3	4	4	4
C. 36-45 years old	A. Bachelor's degree or below	F. Financial Investment	B. Business Unit	3	5	5	4	4	3	5	6	5	4	6	5	6	6	4	4	4	4	3	4	3	3	2	4	5	5	4	4	4	4	4	4
B. 26-35 years old	B. Master's degree	A. Mining & Energy	B. Business Unit	4	4	4	4	3	3	3	3	4	4	4	5	5	5	4	3	4	5	5	4	3	3	2	4	3	3	4	4	4	4	4	4
B. 26-35 years old	B. Master's degree	A. Mining & Energy	B. Business Unit	3	4	5	4	4	3	4	4	4	3	4	5	4	5	4	4	4	6	3	5	6	5	4	4	4	4	2	5	5	5	4	4
B. 26-35 years old	B. Master's degree	G. Others	A. Functional Management Department	4	4	4	3	6	6	6	6	4	5	5	3	3	2	5	5	5	3	3	3	4	3	4	4	4	4	4	4	4	4	4	4
C. 36-45 years old	B. Master's degree	A. Mining & Energy	C. Researc Unit	4	3	4	4	4	3	5	5	5	4	5	4	3	4	4	4	4	2	4	3	3	4	4	4	3	4	5	5	2	4	4	4
B. 26-35 years old	B. Master's degree	F. Financial Investment	B. Business Unit	4	4	4	4	4	4	4	4	4	4	4	6	6	5	4	5	5	4	4	4	5	4	3	4	4	4	4	4	4	4	4	4
B. 26-35 years old	B. Master's degree	B. Infrastructure	B. Business Unit	5	5	5	5	5	5	5	4	4	5	5	5	4	5	5	4	5	4	5	5	4	6	5	4	4	4	5	5	5	4	5	5
B. 26-35 years old	B. Master's degree	A. Mining & Energy	D. Digital Technology Unit	5	6	3	6	5	5	4	5	5	5	4	4	5	5	5	5	4	5	4	5	5	5	5	5	5	4	5	5	5	4	4	4
D. 46 years old and above	A. Bachelor's degree or below	D. Information & Communication	D. Digital Technology Unit	2	2	2	2	4	4	4	4	3	4	4	3	3	3	4	3	4	5	5	5	4	6	2	4	4	4	4	4	4	4	4	4
C. 36-45 years old	B. Master's degree	E. Consumer Services	D. Digital Technology Unit	4	3	4	4	4	3	4	4	4	6	4	5	2	4	3	3	3	6	6	6	6	2	4	4	3	4	4	4	4	5	4	4
A. 25 years old and below	B. Master's degree	C. Defense & Military Manufacturing	C. Researc Unit	2	3	3	3	4	4	3	4	4	5	5	3	4	4	2	3	3	4	4	4	6	6	6	3	3	4	4	4	4	4	4	4
B. 26-35 years old	C. Doctoral degree or above	F. Financial Investment	B. Business Unit	2	3	4	4	2	3	4	2	5	5	5	6	6	6	5	4	5	2	2	2	4	3	4	4	4	4	4	4	4	4	4	4
B. 26-35 years old	B. Master's degree	C. Defense & Military Manufacturing	B. Business Unit	4	4	4	3	5	4	4	4	4	5	3	4	3	4	4	4	4	6	5	4	6	5	6	4	4	4	4	4	4	4	4	4
C. 36-45 years old	B. Master's degree	C. Defense & Military Manufacturing	B. Business Unit	3	4	2	6	5	6	4	2	5	5	5	3	4	4	6	6	5	4	2	3	5	5	4	4	4	4	4	5	4	4	4	4
B. 26-35 years old	B. Master's degree	E. Consumer Services	B. Business Unit	4	3	5	5	4	4	4	4	4	4	4	4	3	5	5	5	4	4	4	4	4	4	4	5	4	5	5	5	5	4	4	4
B. 26-35 years old	B. Master's degree	G. Others	A. Functional Management Department	5	2	4	3	2	2	2	2	4	6	6	4	5	5	6	2	4	3	6	5	4	6	5	4	3	4	4	4	4	4	5	4
C. 36-45 years old	B. Master's degree	F. Financial Investment	D. Digital Technology Unit	4	3	5	5	4	5	4	5	4	5	5	4	5	5	4	5	5	4	4	4	4	3	4	4	4	5	4	4	5	4	4	4
C. 36-45 years old	A. Bachelor's degree or below	E. Consumer Services	B. Business Unit	6	6	5	6	5	5	4	5	3	3	3	4	5	5	4	4	3	6	5	6	5	5	4	5	5	5	4	5	4	4	4	4
B. 26-35 years old	C. Doctoral degree or above	E. Consumer Services	A. Functional Management Department	4	4	3	3	4	5	3	6	4	4	4	4	4	3	4	4	4	4	4	4	6	5	6	4	4	4	4	4	4	4	4	4
C. 36-45 years old	B. Master's degree	A. Mining & Energy	B. Business Unit	4	4	4	4	3	3	3	3	4	5	5	5	4	5	6	6	5	4	3	4	4	4	4	5	5	5	4	4	4	4	4	4
B. 26-35 years old	C. Doctoral degree or above	G. Others	C. Researc Unit	4	4	3	4	4	4	4	3	3	4	4	4	3	4	4	4	4	4	3	4	4	3	4	4	4	4	4	4	4	4	4	4
C. 36-45 years old	A. Bachelor's degree or below	A. Mining & Energy	E. Others	5	3	2	4	4	2	4	3	3	4	4	3	4	4	3	4	4	4	4	3	4	3	4	4	4	4	4	4	4	4	4	4
B. 26-35 years old	B. Master's degree	B. Infrastructure	B. Business Unit	4	5	3	4	5	5	4	5	5	5	4	5	5	5	5	4	5	5	3	4	6	6	6	4	4	4	5	5	4	5	4	4
B. 26-35 years old	B. Master's degree	E. Consumer Services	C. Researc Unit	4	4	4	4	2	4	3	4	3	2	3	3	5	4	4	5	5	4	5	5	4	2	3	3	4	4	3	3	4	4	4	4
C. 36-45 years old	C. Doctoral degree or above	A. Mining & Energy	B. Business Unit	5	6	6	6	6	4	5	5	4	6	5	3	5	4	6	6	6	6	6	6	2	5	4	4	4	4	4	4	5	4	4	4
B. 26-35 years old	B. Master's degree	E. Consumer Services	D. Digital Technology Unit	2	4	3	4	5	3	3	3	4	5	5	3	5	4	5	4	5	5	5	5	2	2	2	4	4	4	4	4	4	4	4	4
D. 46 years old and above	A. Bachelor's degree or below	G. Others	B. Business Unit	3	3	3	2	6	6	5	6	2	2	2	4	5	5	3	3	4	4	4	3	4	2	3	4	4	4	4	4	4	4	4	4
B. 26-35 years old	C. Doctoral degree or above	A. Mining & Energy	C. Researc Unit	3	6	6	5	5	2	3	3	5	4	6	5	4	5	5	5	5	4	5	3	5	5	5	5	5	5	4	4	5	4	4	4
B. 26-35 years old	B. Master's degree	D. Information & Communication	D. Digital Technology Unit	4	4	4	4	2	2	2	2	4	4	4	4	4	4	4	5	5	4	5	3	5	6	6	4	4	4	4	4	4	4	4	4
B. 26-35 years old	B. Master's degree	F. Financial Investment	B. Business Unit	3	3	2	3	3	2	3	3	3	3	3	4	3	2	4	2	5	2	3	3	3	2	3	4	4	4	3	3	3	3	3	3
C. 36-45 years old	B. Master's degree	D. Information & Communication	B. Business Unit	4	4	4	4	6	5	4	6	5	4	5	4	5	4	5	5	5	4	5	5	4	4	3	5	5	5	5	5	5	4	4	4
B. 26-35 years old	C. Doctoral degree or above	D. Information & Communication	B. Business Unit	5	5	4	5	4	4	5	3	4	5	5	5	5	5	3	2	4	3	3	2	3	4	4	4	4	5	4	4	4	4	4	4
B. 26-35 years old	A. Bachelor's degree or below	E. Consumer Services	B. Business Unit	4	4	4	4	2	5	3	6	4	4	4	4	5	5	5	5	5	4	2	6	5	4	5	4	4	4	4	4	4	4	4	4
B. 26-35 years old	A. Bachelor's degree or below	G. Others	E. Others	4	4	4	3	4	4	4	3	4	4	4	4	4	4	4	4	4	4	4	3	3	4	4	4	4	4	4	4	4	4	4	4
B. 26-35 years old	B. Master's degree	A. Mining & Energy	C. Researc Unit	4	4	4	4	5	5	5	5	5	5	4	4	4	4	5	5	4	3	3	3	3	6	5	4	4	4	4	4	4	4	4	4
B. 26-35 years old	C. Doctoral degree or above	D. Information & Communication	B. Business Unit	2	3	4	4	3	3	3	3	4	4	3	4	4	3	5	5	5	4	2	3	4	2	3	4	4	4	4	3	4	4	3	4
C. 36-45 years old	B. Master's degree	C. Defense & Military Manufacturing	D. Digital Technology Unit	4	6	6	5	6	6	5	6	4	4	4	4	4	3	3	3	3	4	5	5	3	4	5	4	4	4	4	4	4	4	4	4
D. 46 years old and above	A. Bachelor's degree or below	A. Mining & Energy	D. Digital Technology Unit	4	3	4	4	3	4	4	4	4	4	4	4	4	4	4	4	4	2	4	5	4	3	4	4	4	4	4	4	4	4	4	4
B. 26-35 years old	B. Master's degree	E. Consumer Services	C. Researc Unit	4	4	4	3	3	4	2	6	4	3	4	4	4	4	4	4	4	4	3	4	3	4	4	3	3	3	4	4	4	4	4	4
B. 26-35 years old	B. Master's degree	D. Information & Communication	B. Business Unit	4	4	4	4	4	2	3	4	5	5	4	4	4	4	4	3	4	6	5	6	5	5	5	4	4	4	4	4	4	4	4	4
B. 26-35 years old	B. Master's degree	F. Financial Investment	B. Business Unit	5	5	5	4	5	5	4	5	5	5	5	5	5	5	6	6	5	5	6	6	4	5	5	5	5	5	5	5	5	4	5	5
C. 36-45 years old	A. Bachelor's degree or below	G. Others	B. Business Unit	5	5	5	5	6	6	5	5	5	4	5	6	5	6	4	4	4	4	3	5	4	4	3	5	5	5	5	5	5	4	4	4
B. 26-35 years old	C. Doctoral degree or above	F. Financial Investment	B. Business Unit	5	5	5	4	2	3	3	3	4	5	5	5	5	5	4	4	3	4	4	4	5	4	3	4	4	4	4	4	4	4	4	4
B. 26-35 years old	B. Master's degree	E. Consumer Services	B. Business Unit	6	5	6	7	4	3	4	4	5	4	5	4	4	4	5	5	4	4	3	4	4	4	4	5	5	5	5	4	5	4	4	4
B. 26-35 years old	B. Master's degree	D. Information & Communication	A. Functional Management Department	2	4	3	4	5	5	5	5	6	6	6	4	4	4	3	4	4	2	2	2	3	4	4	4	5	4	4	4	4	4	4	4
C. 36-45 years old	A. Bachelor's degree or below	G. Others	B. Business Unit	5	5	5	5	5	5	4	5	5	5	5	6	6	5	4	4	3	6	6	6	3	3	2	5	5	5	5	5	5	4	4	4
B. 26-35 years old	B. Master's degree	B. Infrastructure	B. Business Unit	5	5	5	4	4	5	5	5	4	5	5	4	4	4	4	5	5	4	3	4	4	3	4	5	4	5	4	4	5	4	4	4
C. 36-45 years old	B. Master's degree	E. Consumer Services	B. Business Unit	6	5	6	4	6	5	4	5	5	5	5	4	5	6	4	6	5	5	4	6	6	5	6	4	5	5	5	5	5	5	4	5
C. 36-45 years old	B. Master's degree	C. Defense & Military Manufacturing	D. Digital Technology Unit	3	4	3	3	3	3	3	3	5	5	5	4	5	5	4	4	4	6	5	6	4	2	5	4	4	4	4	4	4	4	4	4
B. 26-35 years old	B. Master's degree	A. Mining & Energy	B. Business Unit	6	6	6	6	4	4	4	3	3	4	4	3	3	3	3	5	4	5	6	4	6	6	6	4	5	5	4	5	4	4	5	5
C. 36-45 years old	B. Master's degree	G. Others	B. Business Unit	3	3	3	3	3	3	3	3	4	3	4	3	4	4	5	5	5	3	3	3	3	3	3	4	4	4	4	3	4	4	4	4
C. 36-45 years old	C. Doctoral degree or above	D. Information & Communication	C. Researc Unit	2	5	5	4	5	5	4	2	5	3	4	4	4	4	4	4	4	3	4	5	3	4	5	4	5	5	4	4	4	4	4	4
B. 26-35 years old	B. Master's degree	F. Financial Investment	B. Business Unit	2	2	2	2	4	2	3	3	4	3	5	5	3	4	5	6	6	5	6	6	4	4	4	4	3	4	4	4	4	4	4	4
C. 36-45 years old	C. Doctoral degree or above	A. Mining & Energy	C. Researc Unit	4	4	4	4	4	4	3	4	4	4	3	5	4	3	4	5	5	4	4	3	4	5	5	5	5	4	4	4	4	4	4	4
B. 26-35 years old	B. Master's degree	D. Information & Communication	A. Functional Management Department	4	5	3	4	4	4	4	4	3	5	4	4	4	4	4	4	4	3	5	4	4	4	4	4	5	4	4	4	4	4	4	4
B. 26-35 years old	C. Doctoral degree or above	G. Others	B. Business Unit	4	3	3	5	6	6	5	6	5	4	5	3	4	4	6	6	5	3	3	3	4	4	4	5	5	5	5	5	4	4	4	4
C. 36-45 years old	C. Doctoral degree or above	C. Defense & Military Manufacturing	C. Researc Unit	5	6	4	3	3	2	3	4	4	4	4	5	3	4	4	3	4	6	5	6	4	4	4	4	4	4	4	4	4	4	4	4
B. 26-35 years old	B. Master's degree	G. Others	C. Researc Unit	3	4	2	6	4	4	3	4	4	4	4	4	4	4	4	4	4	4	4	3	3	4	4	4	4	4	4	4	4	4	4	4
B. 26-35 years old	B. Master's degree	G. Others	B. Business Unit	4	6	3	2	4	4	4	4	4	4	4	4	4	4	4	4	4	6	5	6	3	2	3	4	4	4	4	4	4	4	4	4
B. 26-35 years old	B. Master's degree	B. Infrastructure	B. Business Unit	4	4	4	4	4	4	4	4	4	6	2	4	3	5	4	4	4	4	4	4	4	4	4	4	4	4	4	4	4	4	4	4
D. 46 years old and above	A. Bachelor's degree or below	F. Financial Investment	D. Digital Technology Unit	3	4	4	4	6	4	6	5	5	5	5	4	4	4	4	3	4	2	2	2	5	5	5	4	4	4	4	4	4	4	4	4
C. 36-45 years old	A. Bachelor's degree or below	B. Infrastructure	B. Business Unit	4	5	5	5	5	2	4	3	4	6	5	3	4	4	6	3	5	2	3	3	6	2	4	4	4	4	4	4	4	4	4	4
C. 36-45 years old	B. Master's degree	B. Infrastructure	C. Researc Unit	4	4	3	4	2	2	2	2	3	4	4	3	3	3	5	5	5	3	4	4	4	5	2	4	4	4	4	4	4	4	4	4
D. 46 years old and above	A. Bachelor's degree or below	A. Mining & Energy	D. Digital Technology Unit	4	4	4	4	5	4	4	5	4	5	5	4	4	4	5	4	5	4	4	3	3	4	4	4	4	4	4	4	4	4	4	4
B. 26-35 years old	C. Doctoral degree or above	D. Information & Communication	B. Business Unit	4	3	4	4	6	6	6	6	4	3	4	4	3	4	5	5	5	4	4	3	4	4	4	5	4	5	5	5	5	4	4	4
B. 26-35 years old	B. Master's degree	D. Information & Communication	A. Functional Management Department	5	2	4	3	4	4	3	2	4	3	4	4	4	3	4	4	3	4	3	4	3	2	4	4	4	4	4	3	4	4	4	4
B. 26-35 years old	B. Master's degree	C. Defense & Military Manufacturing	C. Researc Unit	4	4	4	4	4	4	4	4	4	4	4	4	4	4	4	4	4	4	5	3	4	3	5	4	4	4	4	4	4	4	4	4
C. 36-45 years old	A. Bachelor's degree or below	B. Infrastructure	B. Business Unit	5	4	5	5	3	5	4	5	4	4	4	5	5	4	5	4	5	6	3	5	4	5	5	4	4	4	4	4	4	4	4	4
B. 26-35 years old	C. Doctoral degree or above	C. Defense & Military Manufacturing	C. Researc Unit	5	5	5	5	5	5	5	5	5	5	4	5	4	5	5	5	5	4	5	5	4	6	5	5	5	5	5	5	5	4	5	4
C. 36-45 years old	B. Master's degree	C. Defense & Military Manufacturing	D. Digital Technology Unit	5	5	5	5	5	4	5	4	5	5	5	4	4	4	5	3	4	2	2	2	5	5	4	5	4	4	5	5	4	4	4	4
C. 36-45 years old	B. Master's degree	A. Mining & Energy	B. Business Unit	3	3	2	3	6	5	4	5	5	4	5	5	4	5	4	5	5	5	5	5	6	6	6	4	4	4	5	5	4	5	5	4
C. 36-45 years old	B. Master's degree	E. Consumer Services	B. Business Unit	5	4	4	3	4	4	4	4	5	5	4	4	4	4	3	3	3	3	4	4	4	3	4	4	3	3	4	4	4	4	4	4
C. 36-45 years old	A. Bachelor's degree or below	A. Mining & Energy	E. Others	4	4	4	3	4	4	4	3	4	4	4	6	5	6	4	5	5	3	3	3	3	3	2	4	4	4	4	4	4	4	4	4
C. 36-45 years old	B. Master's degree	A. Mining & Energy	B. Business Unit	5	3	4	4	4	5	5	5	5	3	4	6	6	6	4	4	4	4	4	4	6	5	6	5	4	5	5	5	5	4	4	4
B. 26-35 years old	B. Master's degree	D. Information & Communication	A. Functional Management Department	3	3	4	5	5	6	6	6	5	5	5	4	3	4	4	4	4	4	5	6	3	2	3	4	4	4	4	4	4	4	4	4
B. 26-35 years old	B. Master's degree	E. Consumer Services	D. Digital Technology Unit	4	4	3	4	6	4	6	5	4	4	4	4	3	5	6	6	5	5	5	4	5	6	6	5	5	5	4	4	4	4	4	4
C. 36-45 years old	B. Master's degree	F. Financial Investment	A. Functional Management Department	3	4	4	4	5	3	4	4	3	4	4	5	5	4	3	4	4	3	3	3	5	4	3	4	4	4	4	4	4	4	4	4
B. 26-35 years old	C. Doctoral degree or above	G. Others	E. Others	5	5	5	5	5	5	5	5	5	5	5	5	5	5	5	5	5	5	5	5	2	2	2	3	3	3	3	3	3	4	3	3
C. 36-45 years old	B. Master's degree	B. Infrastructure	D. Digital Technology Unit	4	4	4	4	4	6	5	6	4	5	5	5	3	4	3	3	3	3	4	4	4	4	4	4	5	4	4	4	4	4	4	4
C. 36-45 years old	B. Master's degree	B. Infrastructure	B. Business Unit	4	3	5	5	4	5	5	4	4	5	5	5	4	5	4	2	5	4	6	2	6	6	5	4	4	4	4	4	4	4	4	4
C. 36-45 years old	B. Master's degree	A. Mining & Energy	C. Researc Unit	6	6	5	6	4	4	4	4	4	3	4	4	4	4	3	4	4	4	4	3	5	2	4	4	4	4	4	4	4	4	4	4
C. 36-45 years old	B. Master's degree	C. Defense & Military Manufacturing	C. Researc Unit	4	6	5	6	2	2	2	2	5	5	6	6	2	4	6	4	5	6	3	5	5	6	6	4	3	4	5	5	5	5	4	5
A. 25 years old and below	B. Master's degree	G. Others	B. Business Unit	3	2	4	5	3	2	3	3	5	5	5	4	5	5	4	4	4	2	2	2	5	4	5	4	4	4	4	4	4	4	4	4
C. 36-45 years old	B. Master's degree	D. Information & Communication	C. Researc Unit	5	5	5	4	5	5	4	5	5	5	4	5	5	4	4	5	5	5	4	5	5	6	3	4	4	4	5	5	5	4	4	4
C. 36-45 years old	B. Master's degree	C. Defense & Military Manufacturing	C. Researc Unit	3	4	4	4	5	5	5	4	3	3	3	5	4	5	3	2	4	4	5	5	3	2	3	4	4	4	4	4	4	4	4	4
D. 46 years old and above	A. Bachelor's degree or below	A. Mining & Energy	D. Digital Technology Unit	2	4	5	5	5	5	4	5	5	4	5	4	4	3	4	5	5	4	5	3	4	4	4	4	4	4	4	4	4	4	4	4
B. 26-35 years old	C. Doctoral degree or above	F. Financial Investment	B. Business Unit	6	4	6	5	3	4	2	3	3	3	3	3	4	5	2	3	3	3	4	4	5	4	5	4	4	4	4	4	4	4	4	4
C. 36-45 years old	B. Master's degree	E. Consumer Services	C. Researc Unit	3	2	4	5	6	5	6	6	5	4	5	3	4	5	4	3	4	4	3	4	4	4	3	4	4	4	4	4	4	4	4	4
C. 36-45 years old	B. Master's degree	E. Consumer Services	D. Digital Technology Unit	4	4	4	4	3	4	4	3	4	4	4	4	3	4	4	3	4	5	4	5	2	2	2	3	3	3	4	3	4	4	4	4
B. 26-35 years old	A. Bachelor's degree or below	D. Information & Communication	B. Business Unit	2	3	4	4	3	3	3	3	4	5	5	4	4	4	3	3	3	6	6	5	4	4	4	3	3	3	4	4	4	4	4	4
B. 26-35 years old	B. Master's degree	F. Financial Investment	B. Business Unit	3	3	3	3	3	3	3	3	4	5	3	5	3	4	5	5	4	2	4	3	3	2	3	4	3	3	4	4	4	4	4	4
B. 26-35 years old	C. Doctoral degree or above	E. Consumer Services	B. Business Unit	7	6	7	7	3	3	2	3	4	5	2	4	4	5	2	3	3	4	5	5	6	3	5	4	5	4	4	4	4	4	4	4
C. 36-45 years old	B. Master's degree	E. Consumer Services	B. Business Unit	5	4	5	5	4	3	4	4	5	5	4	4	3	4	4	4	4	4	6	2	4	5	3	4	5	4	4	4	4	4	4	4
B. 26-35 years old	B. Master's degree	C. Defense & Military Manufacturing	C. Researc Unit	4	4	4	4	6	5	6	6	5	5	5	4	5	5	5	4	5	5	4	5	5	6	6	5	5	5	5	5	5	4	4	5
B. 26-35 years old	B. Master's degree	A. Mining & Energy	B. Business Unit	4	4	3	4	5	5	4	5	5	5	5	3	4	4	4	4	4	4	4	4	5	5	4	4	5	4	4	4	4	4	4	4
B. 26-35 years old	C. Doctoral degree or above	A. Mining & Energy	B. Business Unit	6	6	6	5	4	3	4	5	5	3	4	4	3	4	6	6	5	3	5	6	5	4	3	5	5	5	5	4	5	4	4	4
B. 26-35 years old	B. Master's degree	B. Infrastructure	B. Business Unit	3	3	3	2	3	3	2	3	3	3	3	3	3	3	5	5	5	3	3	2	3	3	2	4	3	4	3	3	3	4	4	4
C. 36-45 years old	A. Bachelor's degree or below	E. Consumer Services	B. Business Unit	4	4	4	4	4	4	4	3	4	4	4	4	4	3	5	5	5	4	5	5	3	4	4	4	4	4	4	4	4	4	4	4
B. 26-35 years old	B. Master's degree	F. Financial Investment	D. Digital Technology Unit	3	2	3	3	6	6	5	6	5	5	5	4	4	4	2	3	3	5	5	5	5	4	6	3	5	4	4	4	4	4	4	4
C. 36-45 years old	B. Master's degree	E. Consumer Services	D. Digital Technology Unit	6	6	5	6	6	5	3	4	4	4	4	3	3	3	5	5	5	6	5	6	5	5	4	5	4	4	5	5	4	4	4	4
C. 36-45 years old	B. Master's degree	G. Others	D. Digital Technology Unit	6	6	5	6	2	2	2	2	4	5	5	3	3	3	5	4	4	4	3	5	4	4	4	4	4	4	4	4	4	4	4	4
B. 26-35 years old	A. Bachelor's degree or below	F. Financial Investment	B. Business Unit	4	4	4	4	4	4	4	4	4	5	3	3	5	4	4	4	4	4	3	5	4	4	4	4	4	4	4	4	4	4	4	4
B. 26-35 years old	A. Bachelor's degree or below	B. Infrastructure	B. Business Unit	4	4	4	3	4	3	4	4	4	4	3	5	4	3	4	4	4	3	4	4	4	3	4	4	3	3	4	4	4	4	4	4
C. 36-45 years old	A. Bachelor's degree or below	B. Infrastructure	A. Functional Management Department	2	4	4	4	4	2	3	4	3	4	4	4	3	4	4	4	3	3	4	4	3	4	4	4	4	4	3	4	3	4	4	4
C. 36-45 years old	A. Bachelor's degree or below	A. Mining & Energy	D. Digital Technology Unit	3	3	3	2	5	5	5	4	4	3	4	4	4	3	4	5	3	4	5	5	5	6	6	4	5	4	4	4	4	4	5	5
C. 36-45 years old	B. Master's degree	E. Consumer Services	D. Digital Technology Unit	4	4	4	4	4	4	4	3	4	4	4	3	3	3	4	4	4	2	3	3	4	3	5	4	4	4	4	4	4	4	4	4
D. 46 years old and above	A. Bachelor's degree or below	A. Mining & Energy	D. Digital Technology Unit	3	4	5	5	4	5	2	3	4	4	4	4	3	4	3	4	4	5	5	4	2	2	2	4	4	4	4	4	4	4	4	4
B. 26-35 years old	B. Master's degree	A. Mining & Energy	B. Business Unit	5	5	4	5	3	3	2	3	3	3	3	5	4	5	3	3	3	3	5	4	2	2	2	4	3	3	4	3	4	4	4	4
B. 26-35 years old	C. Doctoral degree or above	A. Mining & Energy	C. Researc Unit	4	3	4	4	3	3	3	3	4	3	4	4	4	3	4	4	4	4	3	4	3	4	4	4	4	4	4	4	4	4	4	4
B. 26-35 years old	B. Master's degree	C. Defense & Military Manufacturing	B. Business Unit	4	3	4	4	4	4	4	4	4	3	4	5	5	5	5	5	5	4	4	4	5	4	5	5	5	5	4	4	4	4	4	4
B. 26-35 years old	C. Doctoral degree or above	E. Consumer Services	B. Business Unit	5	5	4	5	5	4	5	5	5	4	5	5	4	5	4	5	5	5	4	5	5	4	5	5	5	5	5	4	5	4	4	4
B. 26-35 years old	B. Master's degree	E. Consumer Services	C. Researc Unit	3	4	2	3	3	4	4	4	2	2	2	5	4	5	5	5	5	2	6	4	6	5	6	3	3	3	4	4	4	4	4	4
C. 36-45 years old	C. Doctoral degree or above	A. Mining & Energy	A. Functional Management Department	6	5	4	5	5	5	4	5	4	5	5	2	4	5	3	3	3	2	3	3	5	5	4	4	5	5	4	4	4	4	4	4
C. 36-45 years old	B. Master's degree	C. Defense & Military Manufacturing	C. Researc Unit	3	2	4	4	3	2	3	3	4	4	4	4	4	4	5	5	5	3	4	4	5	6	6	4	4	4	4	4	4	4	4	4
B. 26-35 years old	B. Master's degree	D. Information & Communication	D. Digital Technology Unit	2	2	4	4	4	3	3	2	5	5	5	6	6	5	5	6	3	4	4	3	4	3	4	4	4	4	4	4	4	4	4	4
B. 26-35 years old	B. Master's degree	E. Consumer Services	B. Business Unit	4	4	4	4	3	2	2	2	4	4	4	5	5	4	5	5	5	4	2	3	3	4	4	4	5	4	4	4	4	4	4	4
C. 36-45 years old	B. Master's degree	C. Defense & Military Manufacturing	B. Business Unit	5	4	4	5	5	5	5	4	5	4	5	4	5	5	4	5	5	6	6	6	7	6	4	5	5	5	5	5	5	5	5	5
C. 36-45 years old	B. Master's degree	E. Consumer Services	B. Business Unit	2	4	5	5	2	5	5	4	4	4	4	4	4	4	4	4	4	4	4	4	4	4	4	3	4	4	3	4	3	4	4	4
D. 46 years old and above	A. Bachelor's degree or below	E. Consumer Services	B. Business Unit	3	4	4	4	4	4	4	3	4	4	4	4	4	4	4	4	4	3	4	4	4	2	5	3	4	4	4	4	4	4	4	4
B. 26-35 years old	B. Master's degree	D. Information & Communication	B. Business Unit	4	4	4	3	4	4	4	4	5	6	6	6	6	6	5	5	5	3	4	4	2	2	2	5	4	5	4	4	4	4	4	4
B. 26-35 years old	A. Bachelor's degree or below	B. Infrastructure	B. Business Unit	6	5	5	4	6	5	3	4	5	4	6	4	5	5	5	5	5	4	6	5	5	4	5	5	5	5	5	5	5	4	5	5
C. 36-45 years old	B. Master's degree	G. Others	B. Business Unit	4	4	4	4	4	5	5	5	4	4	4	6	6	6	5	5	5	2	2	2	6	6	6	5	5	5	5	5	5	4	4	4
B. 26-35 years old	C. Doctoral degree or above	E. Consumer Services	B. Business Unit	4	2	5	5	4	4	4	4	4	4	4	4	4	4	4	4	4	3	5	4	4	4	4	4	4	5	4	4	4	4	4	4
B. 26-35 years old	B. Master's degree	G. Others	A. Functional Management Department	4	4	4	4	6	5	4	5	4	4	4	5	5	4	3	3	3	5	5	4	5	5	5	5	5	4	4	4	4	4	4	4
B. 26-35 years old	A. Bachelor's degree or below	F. Financial Investment	B. Business Unit	3	2	3	3	4	3	4	4	4	4	4	4	5	6	4	2	5	6	6	5	5	4	5	3	5	4	4	4	4	5	5	4
B. 26-35 years old	C. Doctoral degree or above	D. Information & Communication	B. Business Unit	5	4	5	5	3	2	3	3	4	5	5	3	4	4	4	5	3	3	3	3	4	5	5	4	3	4	4	4	4	4	4	4
C. 36-45 years old	C. Doctoral degree or above	E. Consumer Services	C. Researc Unit	6	6	6	6	6	6	6	6	6	6	6	6	6	6	6	6	6	7	7	6	7	6	7	5	5	5	6	6	6	5	5	5
B. 26-35 years old	C. Doctoral degree or above	F. Financial Investment	D. Digital Technology Unit	5	3	4	5	4	3	4	4	4	4	4	5	4	5	2	5	5	4	3	4	4	5	5	4	4	4	4	4	4	4	4	4
B. 26-35 years old	A. Bachelor's degree or below	E. Consumer Services	B. Business Unit	5	5	5	5	6	6	6	6	6	6	6	6	6	6	6	6	5	2	2	2	6	6	6	5	5	5	5	6	5	4	4	4
C. 36-45 years old	C. Doctoral degree or above	E. Consumer Services	A. Functional Management Department	4	4	4	4	4	4	4	4	4	4	4	4	4	4	4	5	5	4	3	5	4	4	4	4	5	5	4	4	4	4	4	4
D. 46 years old and above	B. Master's degree	A. Mining & Energy	B. Business Unit	5	5	5	5	5	4	5	6	4	4	4	4	4	3	3	2	4	4	5	3	3	2	3	4	4	4	4	4	4	4	4	4
B. 26-35 years old	C. Doctoral degree or above	E. Consumer Services	B. Business Unit	3	3	2	3	3	3	3	2	3	3	3	3	3	3	5	5	5	5	5	5	3	3	2	4	3	3	3	3	3	4	4	3
C. 36-45 years old	B. Master's degree	G. Others	B. Business Unit	5	5	4	4	3	4	4	3	5	4	5	3	3	3	3	2	4	5	5	4	4	5	5	4	4	4	4	4	4	4	4	4
B. 26-35 years old	B. Master's degree	D. Information & Communication	B. Business Unit	6	6	6	6	6	6	6	6	6	5	6	6	6	6	6	6	5	7	7	6	6	6	6	6	6	6	2	2	2	5	5	5
C. 36-45 years old	C. Doctoral degree or above	A. Mining & Energy	D. Digital Technology Unit	4	4	4	4	2	4	3	4	4	4	4	5	6	6	4	4	4	3	3	3	5	5	5	4	4	4	4	4	4	4	4	4
B. 26-35 years old	B. Master's degree	G. Others	B. Business Unit	3	3	3	5	4	4	3	2	4	4	3	4	3	4	4	4	3	3	4	4	4	4	3	4	4	4	4	4	4	4	4	4
C. 36-45 years old	B. Master's degree	A. Mining & Energy	C. Researc Unit	4	2	3	3	5	4	5	5	4	3	3	3	6	5	6	2	4	6	2	4	5	5	5	4	3	4	4	4	4	4	4	4
B. 26-35 years old	C. Doctoral degree or above	F. Financial Investment	B. Business Unit	5	4	5	5	6	5	6	6	5	5	5	5	4	5	3	2	4	2	4	3	3	4	4	5	5	5	4	4	5	4	4	4
B. 26-35 years old	B. Master's degree	C. Defense & Military Manufacturing	B. Business Unit	4	4	4	4	2	2	2	2	2	2	2	4	4	4	4	4	4	4	6	2	4	4	3	4	5	4	4	4	3	4	4	4
B. 26-35 years old	C. Doctoral degree or above	B. Infrastructure	B. Business Unit	5	5	3	6	6	6	6	6	4	4	5	4	4	3	5	5	5	4	5	5	6	6	5	5	5	5	5	5	5	4	5	5
B. 26-35 years old	B. Master's degree	E. Consumer Services	D. Digital Technology Unit	6	5	6	6	6	5	6	6	4	4	4	3	5	4	2	3	3	2	3	3	3	4	4	4	4	4	4	4	4	4	4	4
B. 26-35 years old	C. Doctoral degree or above	G. Others	A. Functional Management Department	5	5	4	5	4	3	5	6	5	4	5	5	4	5	5	5	4	4	5	5	4	5	5	5	5	5	5	4	5	4	4	4
B. 26-35 years old	C. Doctoral degree or above	A. Mining & Energy	D. Digital Technology Unit	2	2	2	2	4	3	4	4	3	5	4	4	3	4	2	4	3	3	5	4	2	4	3	3	3	4	3	3	4	4	4	4
B. 26-35 years old	B. Master's degree	C. Defense & Military Manufacturing	C. Researc Unit	4	3	4	4	6	6	6	5	3	3	3	3	4	5	4	5	5	3	2	3	4	5	5	4	4	5	4	4	5	4	4	4
C. 36-45 years old	B. Master's degree	E. Consumer Services	B. Business Unit	6	5	6	6	5	3	6	6	5	6	6	6	6	6	6	6	5	2	2	2	5	5	4	5	5	5	5	5	5	4	4	4
A. 25 years old and below	B. Master's degree	G. Others	B. Business Unit	5	5	5	5	3	5	6	6	5	5	5	4	4	4	4	4	4	4	3	4	5	6	6	4	5	5	4	5	4	4	4	4
C. 36-45 years old	C. Doctoral degree or above	D. Information & Communication	C. Researc Unit	4	4	4	4	4	4	4	4	4	4	4	5	4	5	5	4	5	4	5	3	3	3	3	4	4	4	4	4	4	4	4	4
B. 26-35 years old	B. Master's degree	D. Information & Communication	D. Digital Technology Unit	3	3	3	3	3	3	3	3	4	3	4	5	4	5	4	5	5	2	3	3	5	4	5	4	4	4	4	4	4	4	4	4
B. 26-35 years old	B. Master's degree	C. Defense & Military Manufacturing	A. Functional Management Department	6	6	5	6	6	5	6	3	3	4	4	3	3	3	5	5	5	3	3	3	6	5	3	5	5	5	5	5	5	4	4	4
D. 46 years old and above	A. Bachelor's degree or below	D. Information & Communication	D. Digital Technology Unit	5	5	5	5	5	5	4	3	5	3	6	6	6	5	6	6	4	4	4	4	6	6	6	5	5	4	5	5	5	5	5	5
A. 25 years old and below	B. Master's degree	G. Others	B. Business Unit	2	4	5	4	4	4	3	4	3	4	4	4	4	4	5	5	4	4	4	4	3	3	2	4	5	5	4	4	4	4	4	4
C. 36-45 years old	A. Bachelor's degree or below	B. Infrastructure	B. Business Unit	5	6	6	6	3	3	4	2	5	4	5	5	4	5	4	4	4	3	3	2	4	3	4	4	4	4	4	4	4	4	4	4
C. 36-45 years old	A. Bachelor's degree or below	B. Infrastructure	D. Digital Technology Unit	4	4	4	4	2	2	2	2	3	3	2	4	4	4	5	5	5	6	6	6	4	3	4	3	3	3	4	4	4	4	4	4
D. 46 years old and above	A. Bachelor's degree or below	A. Mining & Energy	B. Business Unit	4	2	4	3	4	3	2	3	4	3	4	3	4	4	4	3	4	3	3	3	2	4	3	4	3	3	4	3	4	4	4	4
B. 26-35 years old	B. Master's degree	D. Information & Communication	B. Business Unit	3	5	6	6	5	5	5	4	4	5	5	4	5	5	5	5	4	4	5	5	5	5	5	4	4	4	4	5	4	4	4	4
C. 36-45 years old	A. Bachelor's degree or below	B. Infrastructure	B. Business Unit	2	2	2	2	5	5	5	5	3	3	2	3	3	2	3	2	3	2	2	2	2	2	2	3	3	3	3	2	3	3	3	3
A. 25 years old and below	B. Master's degree	A. Mining & Energy	D. Digital Technology Unit	2	3	3	3	3	4	4	4	4	5	6	3	5	4	5	6	6	3	6	5	3	5	4	4	4	4	4	4	4	4	5	4
B. 26-35 years old	B. Master's degree	B. Infrastructure	B. Business Unit	5	4	3	6	4	4	3	5	4	3	5	4	4	5	5	5	4	3	6	5	6	6	6	4	4	4	5	4	5	4	4	4
C. 36-45 years old	C. Doctoral degree or above	C. Defense & Military Manufacturing	A. Functional Management Department	3	3	3	3	3	4	3	2	3	4	4	4	3	4	4	3	4	3	3	3	3	3	3	4	4	4	4	4	4	4	4	4
B. 26-35 years old	B. Master's degree	E. Consumer Services	B. Business Unit	3	2	3	3	6	6	6	6	5	4	5	4	4	4	5	5	4	5	5	5	5	5	5	5	5	5	4	4	4	4	4	4
C. 36-45 years old	B. Master's degree	E. Consumer Services	B. Business Unit	5	6	5	4	4	4	5	4	4	4	4	4	4	4	3	3	5	4	5	3	5	4	5	4	3	4	4	4	5	4	4	4
C. 36-45 years old	A. Bachelor's degree or below	A. Mining & Energy	D. Digital Technology Unit	4	5	5	5	4	3	5	5	4	4	4	5	5	4	5	5	4	5	6	3	3	5	4	4	4	4	4	4	4	4	4	4
A. 25 years old and below	B. Master's degree	G. Others	D. Digital Technology Unit	2	2	2	2	2	2	2	2	3	4	2	3	3	2	3	3	3	5	5	5	2	2	2	3	2	2	3	3	2	3	3	3
C. 36-45 years old	A. Bachelor's degree or below	A. Mining & Energy	E. Others	3	4	4	4	4	3	2	3	2	2	2	3	3	2	4	3	4	4	3	4	3	4	5	4	5	4	3	3	3	4	4	4
C. 36-45 years old	B. Master's degree	E. Consumer Services	B. Business Unit	5	5	5	5	3	4	2	3	4	4	4	4	4	4	4	4	4	4	4	4	5	6	6	4	4	4	4	4	4	4	4	4
D. 46 years old and above	A. Bachelor's degree or below	D. Information & Communication	B. Business Unit	5	2	6	4	5	5	4	5	5	5	4	5	5	5	5	5	5	3	3	2	5	5	4	5	5	5	5	5	5	4	4	4
C. 36-45 years old	A. Bachelor's degree or below	E. Consumer Services	B. Business Unit	4	4	4	4	4	4	4	3	4	5	5	4	4	4	5	5	5	3	2	3	5	5	5	5	5	5	4	4	4	4	4	4
C. 36-45 years old	C. Doctoral degree or above	D. Information & Communication	C. Researc Unit	5	6	6	6	6	6	5	6	5	5	5	5	6	6	5	5	5	6	6	5	6	6	5	5	5	5	5	5	5	5	5	5
C. 36-45 years old	B. Master's degree	A. Mining & Energy	B. Business Unit	2	3	4	3	5	5	5	5	5	4	5	5	4	5	5	5	5	6	6	6	3	4	4	4	4	5	4	4	5	4	4	4
B. 26-35 years old	C. Doctoral degree or above	E. Consumer Services	A. Functional Management Department	5	5	5	4	4	2	6	5	5	5	5	3	3	2	3	3	3	5	5	4	4	4	4	4	4	4	4	4	4	4	4	4
C. 36-45 years old	C. Doctoral degree or above	G. Others	C. Researc Unit	6	6	6	6	3	5	4	5	4	3	3	3	2	3	2	6	4	4	5	5	5	2	4	3	4	4	4	4	4	4	4	4
C. 36-45 years old	A. Bachelor's degree or below	G. Others	B. Business Unit	5	5	4	5	3	5	5	4	4	4	4	5	5	4	5	4	5	4	5	5	5	4	5	5	5	5	5	5	5	4	4	4
B. 26-35 years old	C. Doctoral degree or above	E. Consumer Services	B. Business Unit	2	4	4	4	6	6	6	6	4	4	4	6	6	5	5	6	3	4	4	4	4	3	4	5	5	5	4	5	4	4	4	4
C. 36-45 years old	A. Bachelor's degree or below	A. Mining & Energy	E. Others	3	2	4	4	2	2	2	2	4	5	5	6	5	6	5	5	4	5	5	4	3	5	4	4	4	4	4	4	4	4	4	4
B. 26-35 years old	B. Master's degree	A. Mining & Energy	B. Business Unit	3	4	4	4	6	5	4	5	4	4	4	4	5	5	5	5	4	4	2	3	5	6	6	4	4	4	4	4	4	4	4	4
C. 36-45 years old	A. Bachelor's degree or below	B. Infrastructure	B. Business Unit	3	4	4	4	4	4	4	4	2	2	2	5	5	4	4	4	4	3	3	3	5	6	4	4	4	4	4	4	4	4	4	4
C. 36-45 years old	B. Master's degree	E. Consumer Services	B. Business Unit	5	5	5	5	4	4	4	3	5	5	4	5	5	4	4	4	4	5	5	5	5	4	5	4	4	4	4	4	4	4	4	4
C. 36-45 years old	C. Doctoral degree or above	D. Information & Communication	C. Researc Unit	6	4	6	5	3	3	3	3	3	3	3	4	4	4	3	4	4	6	6	5	6	6	5	4	4	4	4	4	4	4	4	4
B. 26-35 years old	A. Bachelor's degree or below	B. Infrastructure	A. Functional Management Department	4	4	4	3	5	2	4	4	4	4	4	4	4	4	4	3	5	4	4	3	5	5	5	4	4	4	4	4	4	4	4	4
B. 26-35 years old	B. Master's degree	F. Financial Investment	B. Business Unit	6	5	6	6	5	3	4	4	4	2	4	4	2	3	4	3	4	2	6	4	5	5	5	5	3	4	4	4	4	4	4	4
B. 26-35 years old	C. Doctoral degree or above	G. Others	B. Business Unit	4	4	4	4	3	3	4	2	5	5	4	6	5	6	4	4	3	4	4	3	6	6	5	4	4	4	4	4	4	4	4	4
B. 26-35 years old	C. Doctoral degree or above	B. Infrastructure	B. Business Unit	5	6	6	6	3	4	4	4	4	4	3	5	5	5	3	3	3	5	5	5	4	2	3	4	5	5	4	4	4	4	4	4
D. 46 years old and above	A. Bachelor's degree or below	A. Mining & Energy	B. Business Unit	4	2	6	5	4	4	4	4	3	4	2	3	3	3	3	2	4	3	4	4	2	4	3	3	3	4	4	4	4	4	4	4
D. 46 years old and above	A. Bachelor's degree or below	B. Infrastructure	B. Business Unit	2	4	3	4	5	5	5	5	2	6	4	3	5	4	2	5	4	3	5	4	6	4	5	3	4	4	4	4	4	5	4	4
C. 36-45 years old	A. Bachelor's degree or below	E. Consumer Services	B. Business Unit	3	2	3	4	4	6	5	4	4	4	4	4	3	4	4	4	4	5	7	6	4	4	3	4	5	4	4	4	4	4	4	4
C. 36-45 years old	B. Master's degree	C. Defense & Military Manufacturing	C. Researc Unit	2	3	4	4	3	3	3	3	4	3	4	4	4	3	4	3	4	3	4	2	4	2	3	4	4	4	3	3	3	4	4	4
C. 36-45 years old	A. Bachelor's degree or below	E. Consumer Services	B. Business Unit	2	3	3	3	3	2	3	3	4	4	4	4	5	5	2	2	2	5	3	4	5	6	6	3	3	4	4	4	4	4	4	4
C. 36-45 years old	A. Bachelor's degree or below	B. Infrastructure	B. Business Unit	4	4	4	4	2	5	5	4	4	4	4	4	3	5	4	4	4	4	5	3	4	4	4	4	4	5	4	4	4	4	4	4
B. 26-35 years old	B. Master's degree	C. Defense & Military Manufacturing	D. Digital Technology Unit	4	6	5	6	3	5	4	5	4	5	6	5	4	5	4	2	3	4	5	5	3	5	4	4	4	4	4	4	4	4	5	4
B. 26-35 years old	B. Master's degree	A. Mining & Energy	B. Business Unit	4	4	4	4	5	6	4	6	3	4	4	4	4	5	4	4	4	6	6	6	4	4	3	4	4	4	4	4	4	4	4	4
C. 36-45 years old	B. Master's degree	F. Financial Investment	B. Business Unit	3	3	3	3	5	3	4	4	4	5	5	5	6	6	6	6	5	3	4	4	4	4	3	5	5	5	5	5	5	4	4	4
C. 36-45 years old	A. Bachelor's degree or below	D. Information & Communication	B. Business Unit	4	4	3	3	4	5	2	3	4	3	4	4	3	4	4	2	5	3	4	4	3	4	4	4	4	4	4	4	4	4	4	4
D. 46 years old and above	A. Bachelor's degree or below	A. Mining & Energy	B. Business Unit	5	2	4	3	6	6	6	6	5	6	6	4	5	5	6	4	5	6	4	5	3	4	4	5	4	5	5	5	5	4	4	4
C. 36-45 years old	C. Doctoral degree or above	C. Defense & Military Manufacturing	C. Researc Unit	4	3	4	3	4	4	4	3	3	4	4	4	4	3	4	3	4	4	3	4	4	3	4	4	4	4	4	4	4	4	4	4
B. 26-35 years old	B. Master's degree	D. Information & Communication	B. Business Unit	5	3	2	4	4	2	3	3	3	4	4	3	4	4	3	4	4	2	3	4	3	3	3	4	4	4	4	4	4	4	4	4
C. 36-45 years old	A. Bachelor's degree or below	G. Others	B. Business Unit	3	3	3	2	3	3	3	2	3	3	3	3	3	3	4	4	3	3	3	3	3	3	2	4	4	4	3	3	3	4	4	4
B. 26-35 years old	A. Bachelor's degree or below	D. Information & Communication	B. Business Unit	6	3	6	5	6	6	5	3	5	5	4	5	4	5	5	5	5	6	5	4	6	4	5	5	4	4	5	5	5	5	4	4
D. 46 years old and above	A. Bachelor's degree or below	D. Information & Communication	B. Business Unit	5	5	4	6	5	5	4	5	4	5	5	4	4	4	4	4	4	3	3	3	3	4	4	5	5	4	4	4	4	4	4	4
A. 25 years old and below	B. Master's degree	B. Infrastructure	D. Digital Technology Unit	4	5	3	4	5	6	6	6	5	5	5	4	3	4	3	3	3	4	4	3	3	3	2	4	4	4	4	4	4	4	4	4
C. 36-45 years old	A. Bachelor's degree or below	A. Mining & Energy	B. Business Unit	5	5	4	4	4	4	3	4	4	5	5	4	4	4	4	4	3	4	3	4	6	6	6	4	4	3	5	4	5	4	4	4
C. 36-45 years old	B. Master's degree	D. Information & Communication	B. Business Unit	6	6	6	6	6	5	6	3	4	4	4	4	4	4	4	4	4	3	3	3	5	5	5	5	4	5	5	5	4	4	4	4
C. 36-45 years old	A. Bachelor's degree or below	B. Infrastructure	B. Business Unit	4	3	4	5	3	3	3	3	5	6	3	4	4	4	4	4	4	4	3	4	4	4	4	4	4	4	4	4	4	4	4	4
C. 36-45 years old	B. Master's degree	E. Consumer Services	B. Business Unit	3	3	3	3	4	4	4	4	4	5	5	5	5	4	5	3	4	4	5	5	3	4	4	5	4	4	4	4	4	4	4	4
C. 36-45 years old	B. Master's degree	C. Defense & Military Manufacturing	B. Business Unit	5	2	5	4	5	5	4	3	4	4	4	5	5	5	2	2	2	6	6	5	6	5	6	4	4	4	4	4	4	4	4	4
B. 26-35 years old	C. Doctoral degree or above	D. Information & Communication	B. Business Unit	4	4	4	4	4	4	4	4	4	4	4	4	4	4	4	4	4	4	5	3	4	5	3	4	4	4	4	4	4	4	4	4
B. 26-35 years old	B. Master's degree	E. Consumer Services	A. Functional Management Department	4	4	3	4	5	4	5	5	3	3	3	6	6	6	5	5	5	4	4	3	3	2	3	5	4	4	4	4	4	4	4	4
B. 26-35 years old	B. Master's degree	G. Others	B. Business Unit	4	5	5	5	5	5	5	4	5	4	5	5	5	4	5	5	4	5	5	4	5	4	5	5	5	5	5	5	5	5	4	4
B. 26-35 years old	B. Master's degree	C. Defense & Military Manufacturing	B. Business Unit	6	5	4	4	3	6	4	5	5	4	5	5	4	5	4	5	5	5	5	4	5	4	5	5	5	5	5	5	5	4	4	4
C. 36-45 years old	C. Doctoral degree or above	A. Mining & Energy	A. Functional Management Department	3	3	2	4	2	3	3	3	4	4	4	3	3	3	4	4	4	5	6	6	4	3	4	4	4	4	4	4	4	4	4	4
B. 26-35 years old	B. Master's degree	E. Consumer Services	D. Digital Technology Unit	6	6	6	5	3	2	4	5	5	5	4	4	3	5	4	4	4	5	4	5	4	4	3	4	4	5	4	4	4	4	4	4
B. 26-35 years old	B. Master's degree	D. Information & Communication	B. Business Unit	2	4	3	4	5	6	6	6	4	5	5	3	6	5	5	3	4	5	5	5	3	5	4	4	4	5	4	4	4	4	5	4
B. 26-35 years old	B. Master's degree	A. Mining & Energy	B. Business Unit	6	6	5	6	6	2	4	3	4	5	5	4	5	5	6	6	5	5	3	6	4	4	4	5	5	5	5	5	5	4	4	4
C. 36-45 years old	A. Bachelor's degree or below	E. Consumer Services	B. Business Unit	6	6	6	5	5	6	5	4	4	4	4	4	5	6	3	4	4	4	3	4	2	5	4	5	4	5	4	4	5	4	4	4
B. 26-35 years old	B. Master's degree	G. Others	B. Business Unit	5	6	6	6	4	2	3	3	3	2	3	4	3	4	2	6	4	2	3	3	2	3	3	4	4	5	3	3	4	3	4	4
B. 26-35 years old	B. Master's degree	E. Consumer Services	B. Business Unit	3	5	6	6	5	5	5	5	5	4	5	4	5	5	5	5	5	5	5	5	5	5	5	4	5	5	4	5	5	4	4	4
A. 25 years old and below	B. Master's degree	B. Infrastructure	B. Business Unit	5	5	5	4	4	4	4	4	4	6	4	5	4	5	5	5	5	4	4	3	6	6	5	5	5	5	5	5	5	4	4	4
C. 36-45 years old	A. Bachelor's degree or below	E. Consumer Services	A. Functional Management Department	4	6	3	2	3	2	4	5	3	4	2	4	3	4	4	4	4	6	6	6	5	5	4	4	4	4	4	4	4	4	5	4
B. 26-35 years old	A. Bachelor's degree or below	G. Others	B. Business Unit	2	2	2	2	4	5	5	5	4	5	5	4	5	5	4	4	4	4	4	4	5	4	5	4	4	4	4	4	4	4	4	4
A. 25 years old and below	B. Master's degree	D. Information & Communication	B. Business Unit	4	4	4	4	5	3	4	4	4	4	4	3	4	4	4	2	5	6	7	7	2	4	5	4	4	4	4	4	4	4	4	4
A. 25 years old and below	B. Master's degree	B. Infrastructure	B. Business Unit	3	4	4	4	4	6	3	2	4	3	4	4	3	4	4	5	3	3	4	4	4	4	3	4	5	4	4	4	4	4	4	4
B. 26-35 years old	B. Master's degree	D. Information & Communication	B. Business Unit	4	4	4	4	4	4	4	4	4	4	4	5	4	3	5	6	6	5	5	4	6	6	6	4	4	4	5	5	5	4	5	5
B. 26-35 years old	B. Master's degree	G. Others	C. Researc Unit	4	3	4	2	5	5	4	5	5	5	5	6	5	6	3	2	4	5	5	5	5	4	5	5	4	5	5	4	5	4	4	4
B. 26-35 years old	C. Doctoral degree or above	D. Information & Communication	B. Business Unit	3	3	3	3	6	3	5	4	6	6	6	3	3	3	3	4	4	2	3	3	4	3	4	4	3	4	4	4	4	4	4	4
B. 26-35 years old	C. Doctoral degree or above	B. Infrastructure	C. Researc Unit	4	4	4	3	4	4	3	4	4	4	4	4	4	4	4	3	5	4	4	3	4	3	4	4	3	3	4	4	4	4	4	4
B. 26-35 years old	B. Master's degree	F. Financial Investment	B. Business Unit	5	5	5	5	5	5	5	5	5	5	5	5	5	5	4	4	3	3	3	3	4	2	3	3	3	3	4	3	4	4	4	4
C. 36-45 years old	B. Master's degree	C. Defense & Military Manufacturing	B. Business Unit	3	3	3	3	4	3	5	5	4	5	5	5	5	5	2	3	3	4	4	4	4	4	4	3	3	3	4	4	4	4	4	4
B. 26-35 years old	C. Doctoral degree or above	A. Mining & Energy	D. Digital Technology Unit	5	5	5	4	4	5	5	5	4	5	5	4	5	5	4	5	5	5	5	4	4	5	5	4	4	4	4	5	4	4	4	4
B. 26-35 years old	C. Doctoral degree or above	F. Financial Investment	B. Business Unit	3	4	5	6	4	4	4	4	5	3	4	4	4	5	5	4	5	5	4	5	4	4	4	4	4	4	4	4	4	4	4	4
C. 36-45 years old	A. Bachelor's degree or below	E. Consumer Services	B. Business Unit	3	2	3	3	2	3	3	3	4	4	4	3	3	2	5	5	5	5	4	5	3	4	4	4	4	4	3	4	3	4	4	4
C. 36-45 years old	A. Bachelor's degree or below	B. Infrastructure	B. Business Unit	4	4	4	4	4	5	5	5	4	5	5	3	5	4	4	4	4	2	3	4	4	3	4	4	5	4	4	4	4	4	4	4
B. 26-35 years old	C. Doctoral degree or above	B. Infrastructure	A. Functional Management Department	3	3	2	4	3	3	2	4	4	4	3	4	4	3	5	5	5	3	3	2	4	2	3	4	4	4	4	3	4	4	4	4
C. 36-45 years old	B. Master's degree	E. Consumer Services	D. Digital Technology Unit	6	6	5	4	6	6	5	6	5	4	5	5	3	4	5	5	5	4	3	4	4	3	4	5	5	5	5	4	5	4	4	4
B. 26-35 years old	B. Master's degree	C. Defense & Military Manufacturing	C. Researc Unit	5	4	3	2	3	6	4	2	5	5	5	5	6	6	5	5	5	4	4	4	4	4	3	5	4	4	4	4	4	4	4	4
B. 26-35 years old	B. Master's degree	E. Consumer Services	B. Business Unit	6	4	6	5	3	3	3	2	5	5	5	4	4	4	5	4	5	2	2	2	6	6	6	4	3	4	5	4	5	4	4	4
B. 26-35 years old	C. Doctoral degree or above	D. Information & Communication	C. Researc Unit	3	3	4	5	3	2	3	3	3	3	3	6	5	6	6	5	6	6	6	5	5	4	5	5	4	5	4	4	4	4	4	4
B. 26-35 years old	C. Doctoral degree or above	C. Defense & Military Manufacturing	C. Researc Unit	6	3	6	5	2	2	2	2	4	3	4	4	3	2	5	5	5	5	6	3	4	4	3	4	4	4	4	3	4	4	4	4
B. 26-35 years old	B. Master's degree	G. Others	B. Business Unit	3	2	3	3	3	3	2	3	3	3	3	4	3	2	5	5	5	2	3	3	3	3	2	4	4	3	3	3	3	3	4	4
C. 36-45 years old	B. Master's degree	A. Mining & Energy	B. Business Unit	3	2	3	3	2	4	4	3	3	4	4	3	3	2	4	4	4	2	3	3	5	3	6	4	4	4	4	4	4	4	4	4
B. 26-35 years old	B. Master's degree	D. Information & Communication	A. Functional Management Department	2	5	4	5	5	6	6	6	2	4	3	4	4	4	5	5	5	6	4	5	3	3	3	4	4	4	4	4	4	5	4	4
C. 36-45 years old	C. Doctoral degree or above	A. Mining & Energy	A. Functional Management Department	3	5	3	4	6	5	4	5	5	5	4	3	3	3	4	4	4	4	2	5	3	5	4	4	4	4	4	4	4	4	4	4
B. 26-35 years old	B. Master's degree	G. Others	D. Digital Technology Unit	3	4	4	4	3	3	2	3	4	4	4	6	6	6	3	3	3	5	5	5	3	6	5	4	4	4	4	4	4	4	4	4
B. 26-35 years old	B. Master's degree	A. Mining & Energy	D. Digital Technology Unit	4	4	3	4	3	3	4	2	5	4	5	4	4	4	4	4	4	2	3	4	4	3	4	4	4	4	4	4	4	4	4	4
C. 36-45 years old	A. Bachelor's degree or below	A. Mining & Energy	B. Business Unit	4	4	4	3	4	3	4	4	4	4	3	4	4	4	4	4	4	3	4	4	4	4	3	4	3	3	4	4	4	4	4	4
A. 25 years old and below	B. Master's degree	C. Defense & Military Manufacturing	C. Researc Unit	4	4	4	4	4	6	6	5	3	2	4	6	5	6	4	5	3	6	3	5	4	2	3	4	4	4	4	4	4	4	4	4
B. 26-35 years old	B. Master's degree	D. Information & Communication	B. Business Unit	6	6	6	6	5	6	5	4	5	4	5	6	6	5	5	5	4	4	4	4	2	4	3	5	4	4	5	5	5	4	4	4
B. 26-35 years old	C. Doctoral degree or above	G. Others	A. Functional Management Department	3	3	3	3	6	6	6	6	2	2	2	4	4	4	5	5	5	4	4	3	4	2	6	4	5	4	4	4	4	4	4	4
C. 36-45 years old	B. Master's degree	F. Financial Investment	D. Digital Technology Unit	4	4	4	4	2	3	3	3	4	4	4	5	5	5	4	3	5	5	4	6	3	2	4	4	4	4	4	4	4	4	4	4
B. 26-35 years old	B. Master's degree	A. Mining & Energy	D. Digital Technology Unit	4	4	4	4	4	3	4	4	4	4	4	4	4	4	4	4	4	4	4	4	4	3	5	4	4	4	4	4	4	4	4	4
C. 36-45 years old	B. Master's degree	E. Consumer Services	B. Business Unit	4	4	4	4	4	4	4	4	3	3	2	3	4	4	4	2	5	5	6	6	4	4	4	3	3	4	4	4	4	4	4	4
C. 36-45 years old	B. Master's degree	A. Mining & Energy	B. Business Unit	3	4	4	4	5	4	4	4	3	3	3	4	4	4	3	4	4	2	2	2	5	5	4	3	3	3	4	4	4	4	4	4
A. 25 years old and below	B. Master's degree	C. Defense & Military Manufacturing	D. Digital Technology Unit	6	6	6	6	2	6	4	5	4	3	3	2	2	2	3	2	3	6	3	5	5	2	4	3	3	3	4	4	4	5	4	4
C. 36-45 years old	B. Master's degree	A. Mining & Energy	A. Functional Management Department	5	5	5	4	3	5	5	5	4	5	5	5	5	4	5	5	4	5	5	4	5	4	5	5	5	5	5	5	5	4	4	4
B. 26-35 years old	B. Master's degree	G. Others	B. Business Unit	6	6	6	6	6	5	4	5	5	4	5	6	5	6	6	6	5	4	4	3	3	4	2	6	6	6	5	5	5	4	4	4
A. 25 years old and below	B. Master's degree	F. Financial Investment	B. Business Unit	5	4	6	6	6	6	4	6	5	5	5	5	5	5	5	5	5	6	6	5	5	6	6	5	5	4	5	5	5	5	5	5
C. 36-45 years old	B. Master's degree	D. Information & Communication	B. Business Unit	4	4	3	4	2	2	2	2	5	5	5	6	4	5	4	4	4	5	6	3	4	4	4	4	4	4	4	4	4	4	4	4
B. 26-35 years old	B. Master's degree	B. Infrastructure	B. Business Unit	2	5	4	5	4	5	5	5	2	6	4	5	4	5	6	5	6	2	3	3	6	5	6	5	4	5	4	4	5	4	4	4
D. 46 years old and above	A. Bachelor's degree or below	B. Infrastructure	B. Business Unit	6	6	6	6	5	3	4	4	5	6	6	5	2	4	2	2	2	4	6	5	4	2	3	4	3	3	4	4	4	4	4	4
C. 36-45 years old	B. Master's degree	C. Defense & Military Manufacturing	B. Business Unit	4	4	4	3	4	4	4	4	6	6	6	4	4	4	4	5	5	4	4	4	2	2	2	4	4	4	4	4	4	4	4	4
B. 26-35 years old	B. Master's degree	E. Consumer Services	D. Digital Technology Unit	5	6	5	4	4	4	4	3	4	4	4	4	4	4	5	5	4	6	5	6	4	4	4	4	4	4	4	4	4	4	4	4
B. 26-35 years old	C. Doctoral degree or above	C. Defense & Military Manufacturing	C. Researc Unit	3	4	4	4	6	5	4	5	3	4	2	3	3	3	5	5	4	4	3	4	3	2	3	5	5	4	4	4	4	4	4	4
C. 36-45 years old	B. Master's degree	A. Mining & Energy	B. Business Unit	4	4	3	4	4	4	4	3	4	3	4	3	4	4	3	4	4	4	4	3	4	3	4	3	4	4	4	4	4	4	4	4
B. 26-35 years old	B. Master's degree	B. Infrastructure	B. Business Unit	4	5	5	5	4	5	4	6	4	5	5	5	5	4	4	5	5	6	4	4	5	4	5	4	5	5	4	5	4	4	4	4
C. 36-45 years old	A. Bachelor's degree or below	G. Others	B. Business Unit	6	5	5	4	6	6	6	6	4	5	4	5	4	5	5	5	5	4	4	4	6	6	5	5	4	4	5	5	5	4	4	4
A. 25 years old and below	B. Master's degree	F. Financial Investment	B. Business Unit	3	4	4	4	4	3	4	4	3	5	4	4	4	4	4	4	4	3	4	4	4	3	4	4	4	4	4	4	4	4	4	4
B. 26-35 years old	B. Master's degree	A. Mining & Energy	D. Digital Technology Unit	6	6	6	6	6	6	6	6	5	5	5	5	6	6	6	6	6	5	5	5	6	6	6	6	6	6	5	5	6	5	5	5
B. 26-35 years old	B. Master's degree	D. Information & Communication	B. Business Unit	6	6	6	6	3	3	3	2	6	6	6	6	6	6	5	5	5	2	2	2	5	4	6	4	4	4	5	5	5	4	4	4
B. 26-35 years old	B. Master's degree	F. Financial Investment	D. Digital Technology Unit	5	3	6	6	6	6	4	7	4	4	4	5	4	5	6	6	5	4	2	3	4	4	3	5	4	4	5	5	5	4	4	4
C. 36-45 years old	B. Master's degree	D. Information & Communication	B. Business Unit	4	4	4	3	6	6	6	6	4	5	5	6	6	6	5	5	4	3	3	3	2	3	4	5	5	5	4	5	5	4	4	4
B. 26-35 years old	C. Doctoral degree or above	G. Others	B. Business Unit	5	5	4	5	3	5	4	5	4	4	5	5	4	5	5	5	4	3	6	5	5	4	5	5	5	5	4	5	4	4	4	4
B. 26-35 years old	C. Doctoral degree or above	D. Information & Communication	B. Business Unit	3	2	3	3	4	4	3	4	5	6	3	6	5	6	4	4	4	4	5	5	4	3	4	4	3	3	4	4	4	4	4	4
C. 36-45 years old	B. Master's degree	B. Infrastructure	B. Business Unit	4	5	5	6	6	5	4	5	5	4	5	5	5	4	5	4	5	4	5	5	5	5	5	5	5	5	5	5	5	4	4	4
C. 36-45 years old	B. Master's degree	A. Mining & Energy	C. Researc Unit	2	4	4	4	4	4	4	3	4	5	5	4	5	5	2	2	2	4	4	3	5	3	4	3	3	3	4	4	4	4	4	4
B. 26-35 years old	A. Bachelor's degree or below	A. Mining & Energy	D. Digital Technology Unit	5	5	5	5	2	2	2	2	5	3	6	4	3	4	5	5	5	4	3	4	4	4	4	3	3	3	4	3	4	4	4	4
B. 26-35 years old	C. Doctoral degree or above	D. Information & Communication	B. Business Unit	3	4	4	4	6	6	6	6	6	6	6	5	4	5	5	4	5	4	4	4	3	3	2	5	5	5	5	5	5	4	4	4
B. 26-35 years old	B. Master's degree	D. Information & Communication	B. Business Unit	4	4	3	2	5	4	5	5	5	5	5	4	4	3	3	4	4	6	6	6	5	5	4	4	4	4	4	4	4	4	4	4
B. 26-35 years old	B. Master's degree	C. Defense & Military Manufacturing	D. Digital Technology Unit	6	4	6	5	5	5	5	5	5	5	4	5	5	5	5	5	5	6	4	5	6	5	6	5	5	5	5	5	5	5	4	5
B. 26-35 years old	B. Master's degree	C. Defense & Military Manufacturing	C. Researc Unit	4	4	4	3	6	6	5	6	5	5	5	6	6	6	5	5	5	5	4	3	5	5	4	5	5	5	5	5	5	4	4	4
B. 26-35 years old	B. Master's degree	D. Information & Communication	B. Business Unit	3	2	4	5	4	2	4	3	4	3	4	4	4	3	4	3	4	3	3	3	4	3	2	4	3	4	4	3	4	4	4	4
C. 36-45 years old	A. Bachelor's degree or below	G. Others	B. Business Unit	2	2	2	2	3	2	4	6	4	4	4	4	4	4	5	4	5	6	6	5	5	5	5	4	4	4	4	4	4	4	4	4
A. 25 years old and below	B. Master's degree	C. Defense & Military Manufacturing	C. Researc Unit	4	3	4	2	4	5	5	5	5	4	5	4	3	4	5	5	5	3	4	2	5	5	5	4	4	4	2	5	2	4	4	4
B. 26-35 years old	B. Master's degree	A. Mining & Energy	A. Functional Management Department	4	6	5	6	3	5	4	5	4	6	5	4	5	5	6	6	6	2	2	2	6	3	5	4	4	5	4	4	5	4	4	4
C. 36-45 years old	C. Doctoral degree or above	A. Mining & Energy	C. Researc Unit	2	3	4	4	3	4	2	3	5	5	5	4	4	3	4	3	3	5	4	6	4	4	4	3	4	3	4	4	4	4	4	4
B. 26-35 years old	B. Master's degree	B. Infrastructure	B. Business Unit	5	4	3	3	4	4	4	3	4	4	4	4	4	4	4	4	4	4	3	4	4	4	3	4	4	3	4	4	4	4	4	4
C. 36-45 years old	A. Bachelor's degree or below	A. Mining & Energy	E. Others	4	2	4	3	3	3	2	3	5	5	5	4	3	5	4	4	4	5	5	5	4	5	6	4	3	4	4	4	4	4	4	4
C. 36-45 years old	A. Bachelor's degree or below	E. Consumer Services	B. Business Unit	5	4	5	5	5	6	5	6	4	4	4	4	4	4	4	3	4	4	4	4	4	3	2	4	4	4	4	4	4	4	4	4
B. 26-35 years old	B. Master's degree	C. Defense & Military Manufacturing	C. Researc Unit	2	2	2	2	3	3	3	3	5	5	5	5	4	5	4	4	4	4	4	3	7	7	6	4	4	4	4	4	4	4	4	4
C. 36-45 years old	B. Master's degree	A. Mining & Energy	B. Business Unit	4	4	4	3	3	4	4	4	4	5	5	6	4	2	4	4	4	3	4	4	4	4	3	4	4	4	4	4	4	4	4	4
B. 26-35 years old	B. Master's degree	B. Infrastructure	B. Business Unit	5	3	5	4	6	5	6	6	4	4	4	4	4	4	5	4	5	3	3	3	5	3	4	5	5	5	5	4	5	4	4	4
B. 26-35 years old	C. Doctoral degree or above	F. Financial Investment	B. Business Unit	6	5	6	4	3	6	5	6	5	5	5	5	5	5	5	5	5	5	5	5	6	6	5	5	5	5	5	5	5	5	5	5
B. 26-35 years old	B. Master's degree	B. Infrastructure	B. Business Unit	5	5	4	6	5	5	5	5	4	5	5	5	4	5	5	5	5	5	5	5	6	5	4	5	5	5	5	5	5	5	5	4
C. 36-45 years old	A. Bachelor's degree or below	C. Defense & Military Manufacturing	B. Business Unit	2	3	3	3	4	3	4	4	4	4	4	3	3	3	6	6	5	6	6	5	4	3	5	4	4	4	4	4	4	4	4	4
B. 26-35 years old	C. Doctoral degree or above	C. Defense & Military Manufacturing	B. Business Unit	5	5	5	5	5	5	5	5	3	3	3	5	5	5	2	2	4	5	5	5	2	2	2	3	3	3	3	2	3	3	3	3
B. 26-35 years old	B. Master's degree	G. Others	D. Digital Technology Unit	4	4	4	4	5	4	3	4	5	3	4	4	4	4	6	3	4	5	3	4	5	4	3	4	3	3	5	4	5	4	4	4
D. 46 years old and above	C. Doctoral degree or above	F. Financial Investment	A. Functional Management Department	6	6	6	6	6	6	6	6	5	5	4	4	3	5	3	4	4	5	6	6	4	3	4	4	4	4	4	4	5	4	4	4
C. 36-45 years old	B. Master's degree	E. Consumer Services	B. Business Unit	4	3	4	4	4	4	4	4	5	5	5	4	4	4	4	5	5	4	5	5	3	4	4	4	4	4	4	4	4	4	4	4
C. 36-45 years old	B. Master's degree	E. Consumer Services	B. Business Unit	3	4	2	5	4	5	5	5	5	4	5	4	4	3	6	5	6	4	4	3	2	2	2	4	4	4	4	4	4	4	4	4
C. 36-45 years old	B. Master's degree	E. Consumer Services	B. Business Unit	4	2	3	3	6	4	5	5	4	5	5	5	4	5	2	2	2	6	6	6	4	5	5	4	3	4	4	4	4	4	4	4
C. 36-45 years old	A. Bachelor's degree or below	E. Consumer Services	B. Business Unit	6	6	5	4	4	6	6	5	5	5	5	5	5	5	5	5	5	5	5	5	5	6	6	5	5	5	5	5	5	4	5	5
B. 26-35 years old	B. Master's degree	C. Defense & Military Manufacturing	C. Researc Unit	2	3	3	3	3	2	3	3	3	3	3	3	3	3	3	3	3	2	3	3	3	3	2	4	4	4	3	3	3	4	4	4
C. 36-45 years old	B. Master's degree	E. Consumer Services	B. Business Unit	4	4	4	4	5	5	5	4	3	3	2	5	5	4	4	4	4	3	3	3	6	6	5	5	5	5	4	5	4	4	4	4
C. 36-45 years old	B. Master's degree	G. Others	B. Business Unit	5	6	6	6	2	4	3	4	4	6	6	5	3	4	5	3	4	4	3	4	5	5	5	4	4	4	4	4	4	4	4	4
B. 26-35 years old	B. Master's degree	E. Consumer Services	B. Business Unit	6	5	6	6	6	5	6	6	5	5	5	5	5	5	5	5	5	6	5	6	6	5	6	5	5	5	5	5	5	5	5	5
A. 25 years old and below	B. Master's degree	B. Infrastructure	B. Business Unit	5	4	5	5	6	4	5	5	5	5	5	6	4	5	5	3	4	4	3	4	5	5	5	5	4	4	5	5	5	5	4	4
B. 26-35 years old	B. Master's degree	C. Defense & Military Manufacturing	D. Digital Technology Unit	5	4	3	4	3	3	4	3	5	4	5	4	4	4	4	4	4	4	3	4	2	3	3	4	4	4	4	4	4	4	4	4
D. 46 years old and above	A. Bachelor's degree or below	A. Mining & Energy	B. Business Unit	3	4	4	4	6	6	5	6	4	4	4	4	5	5	5	5	4	4	2	6	4	5	5	4	4	4	4	4	4	4	4	4
D. 46 years old and above	A. Bachelor's degree or below	G. Others	D. Digital Technology Unit	5	3	4	4	3	4	5	5	3	3	3	4	3	4	5	5	5	4	5	5	5	4	5	4	4	4	4	4	4	4	4	4
B. 26-35 years old	B. Master's degree	F. Financial Investment	B. Business Unit	5	5	5	5	5	5	5	5	5	5	5	5	5	5	3	4	4	3	3	3	3	3	3	3	3	3	4	3	4	4	4	4
B. 26-35 years old	B. Master's degree	D. Information & Communication	A. Functional Management Department	6	6	5	5	5	5	4	5	3	2	3	4	4	4	4	4	4	5	5	4	6	5	6	4	4	4	5	4	4	4	4	4
B. 26-35 years old	C. Doctoral degree or above	D. Information & Communication	B. Business Unit	5	5	5	5	3	3	3	3	4	4	3	4	4	4	3	4	4	2	4	3	4	3	4	4	4	4	4	4	4	4	4	4
B. 26-35 years old	B. Master's degree	B. Infrastructure	B. Business Unit	5	6	3	4	4	4	4	4	4	5	3	4	4	4	5	4	5	3	5	4	5	5	5	5	5	5	4	5	4	4	4	4
C. 36-45 years old	B. Master's degree	E. Consumer Services	B. Business Unit	4	2	6	5	3	3	2	3	5	5	5	3	4	4	4	4	3	2	2	2	5	3	6	4	4	4	4	4	4	4	4	4
C. 36-45 years old	C. Doctoral degree or above	D. Information & Communication	C. Researc Unit	5	4	4	5	4	4	4	4	4	5	5	4	4	4	4	5	5	4	4	3	4	2	5	4	4	4	4	4	4	4	4	4
B. 26-35 years old	C. Doctoral degree or above	C. Defense & Military Manufacturing	B. Business Unit	6	3	5	4	4	5	5	5	4	2	2	4	3	4	2	2	2	2	2	2	3	4	4	4	3	4	4	4	4	4	4	4
C. 36-45 years old	C. Doctoral degree or above	E. Consumer Services	C. Researc Unit	4	4	4	3	3	4	4	4	4	4	4	5	4	3	4	5	3	5	2	4	3	4	4	4	4	4	4	4	4	4	4	4
C. 36-45 years old	B. Master's degree	C. Defense & Military Manufacturing	C. Researc Unit	5	5	5	4	4	6	3	5	5	5	4	4	5	5	5	4	5	5	5	4	5	5	4	4	4	4	5	5	5	4	5	4
B. 26-35 years old	B. Master's degree	D. Information & Communication	B. Business Unit	6	5	6	6	6	6	6	6	4	4	4	5	4	5	5	5	5	4	4	3	3	5	4	5	5	5	5	5	5	4	4	4
B. 26-35 years old	B. Master's degree	A. Mining & Energy	D. Digital Technology Unit	5	6	6	6	3	3	3	3	5	5	5	3	4	4	4	3	4	5	5	4	4	3	4	4	4	4	4	4	4	4	4	4
C. 36-45 years old	B. Master's degree	A. Mining & Energy	C. Researc Unit	5	6	3	6	4	4	4	4	3	4	4	4	4	4	4	4	4	6	6	5	4	3	4	4	4	4	4	4	4	4	4	4
C. 36-45 years old	B. Master's degree	A. Mining & Energy	A. Functional Management Department	3	3	2	3	5	5	4	5	5	4	5	5	4	4	5	5	4	3	4	4	5	4	5	4	4	3	4	4	4	4	4	4
B. 26-35 years old	C. Doctoral degree or above	F. Financial Investment	B. Business Unit	4	4	4	4	4	3	4	4	4	5	3	3	5	4	4	4	4	4	5	3	4	5	3	4	4	4	4	4	4	4	4	4
B. 26-35 years old	B. Master's degree	C. Defense & Military Manufacturing	B. Business Unit	4	6	6	5	5	6	4	6	5	6	4	5	5	5	5	5	5	6	6	5	6	6	5	5	5	5	5	5	5	5	5	5
D. 46 years old and above	A. Bachelor's degree or below	A. Mining & Energy	D. Digital Technology Unit	3	3	3	2	2	4	5	3	3	4	4	5	6	6	5	5	5	3	4	4	4	5	3	4	4	5	4	4	4	4	4	4
C. 36-45 years old	B. Master's degree	C. Defense & Military Manufacturing	A. Functional Management Department	3	2	3	3	4	6	5	6	4	3	3	4	2	3	6	2	4	6	3	5	3	5	4	4	3	3	4	4	4	4	4	4
B. 26-35 years old	B. Master's degree	E. Consumer Services	B. Business Unit	4	4	3	4	4	4	4	4	5	5	5	4	4	4	4	4	4	3	4	5	5	5	4	4	4	4	4	4	4	4	4	4
D. 46 years old and above	A. Bachelor's degree or below	D. Information & Communication	D. Digital Technology Unit	2	2	2	2	4	4	4	3	4	4	4	4	4	3	4	3	4	3	3	3	4	5	5	4	4	4	4	4	4	4	4	4
C. 36-45 years old	B. Master's degree	C. Defense & Military Manufacturing	A. Functional Management Department	4	4	4	4	4	4	3	4	3	3	3	5	4	5	4	4	3	4	3	4	3	4	4	4	4	4	4	4	4	4	4	4
C. 36-45 years old	B. Master's degree	D. Information & Communication	B. Business Unit	6	6	6	6	4	4	4	4	5	5	5	3	3	3	5	5	5	4	5	5	4	4	3	5	5	5	5	5	5	4	4	4
B. 26-35 years old	B. Master's degree	C. Defense & Military Manufacturing	C. Researc Unit	5	5	5	5	4	4	4	3	3	3	3	4	3	4	4	4	4	6	6	5	6	5	6	4	4	4	4	4	4	4	4	4
B. 26-35 years old	C. Doctoral degree or above	C. Defense & Military Manufacturing	C. Researc Unit	4	4	3	2	4	4	4	4	4	5	5	4	4	4	4	5	5	4	3	4	6	5	6	4	5	5	4	4	4	4	4	4
B. 26-35 years old	C. Doctoral degree or above	G. Others	A. Functional Management Department	5	5	5	5	5	5	5	5	5	3	4	5	5	5	5	5	5	4	5	5	3	2	3	3	3	3	3	3	3	4	4	4
B. 26-35 years old	C. Doctoral degree or above	E. Consumer Services	A. Functional Management Department	3	2	3	3	2	3	3	3	3	3	3	4	3	2	4	4	3	3	2	3	3	3	2	4	4	4	3	3	3	4	4	4
B. 26-35 years old	B. Master's degree	C. Defense & Military Manufacturing	B. Business Unit	6	6	6	5	3	2	3	3	4	4	4	3	4	5	4	5	5	2	2	2	6	6	5	4	5	4	4	4	4	4	4	4
B. 26-35 years old	C. Doctoral degree or above	E. Consumer Services	A. Functional Management Department	3	3	4	5	3	3	2	3	3	3	4	5	4	3	4	5	5	5	5	4	4	6	5	4	4	4	4	4	4	4	4	4
C. 36-45 years old	A. Bachelor's degree or below	B. Infrastructure	B. Business Unit	4	4	4	4	4	4	4	4	4	4	4	4	4	4	4	3	5	4	4	4	4	4	4	4	4	4	4	4	4	4	4	4
C. 36-45 years old	B. Master's degree	A. Mining & Energy	A. Functional Management Department	6	5	4	4	3	2	2	2	5	6	6	5	4	5	4	3	4	2	3	3	6	6	5	4	4	4	5	5	5	4	4	4
C. 36-45 years old	B. Master's degree	F. Financial Investment	D. Digital Technology Unit	5	5	5	5	5	6	5	4	5	5	4	5	5	4	5	5	5	5	5	5	5	5	5	5	5	4	5	5	5	4	5	5
C. 36-45 years old	B. Master's degree	A. Mining & Energy	B. Business Unit	4	3	5	4	4	4	4	4	5	4	5	4	4	4	3	2	3	5	5	5	4	4	4	4	4	4	4	4	4	4	4	4
B. 26-35 years old	B. Master's degree	G. Others	B. Business Unit	4	6	5	6	4	6	5	6	5	5	5	5	5	5	5	5	5	6	5	6	6	6	5	5	5	5	5	5	5	5	5	5
A. 25 years old and below	B. Master's degree	G. Others	E. Others	6	5	6	6	6	5	6	6	5	5	5	6	5	6	5	5	5	6	6	5	6	5	6	6	5	5	5	5	5	5	5	5
A. 25 years old and below	B. Master's degree	B. Infrastructure	C. Researc Unit	4	4	4	4	5	5	5	4	4	5	5	5	5	5	4	4	4	5	5	5	3	4	4	5	4	4	4	4	4	4	4	4
B. 26-35 years old	C. Doctoral degree or above	E. Consumer Services	A. Functional Management Department	5	5	5	5	2	2	2	2	5	5	4	4	4	4	4	3	4	2	4	3	5	4	5	4	5	4	4	4	4	4	4	4
D. 46 years old and above	A. Bachelor's degree or below	F. Financial Investment	D. Digital Technology Unit	6	4	5	5	3	3	3	3	4	3	3	3	5	4	6	3	5	3	5	4	5	2	4	5	4	5	4	4	4	4	4	4
C. 36-45 years old	B. Master's degree	G. Others	B. Business Unit	4	4	3	4	4	4	3	4	2	2	2	5	5	5	5	3	4	3	4	2	4	4	3	4	4	4	4	4	4	4	4	4
C. 36-45 years old	B. Master's degree	D. Information & Communication	B. Business Unit	5	4	3	4	4	4	5	4	5	5	4	6	5	6	5	5	4	5	5	5	6	5	6	5	5	5	5	5	5	5	5	5
C. 36-45 years old	B. Master's degree	G. Others	D. Digital Technology Unit	2	3	3	4	6	6	6	5	5	3	4	4	5	6	4	4	4	5	5	5	4	4	4	4	5	5	4	4	4	4	4	4
A. 25 years old and below	B. Master's degree	G. Others	D. Digital Technology Unit	4	4	4	4	4	4	5	3	4	5	5	4	4	4	4	4	4	5	5	4	4	4	3	4	4	4	4	4	4	4	4	4
A. 25 years old and below	B. Master's degree	C. Defense & Military Manufacturing	B. Business Unit	4	4	4	4	4	4	4	3	5	5	5	5	5	5	4	4	4	6	6	5	5	6	4	4	5	4	4	4	4	5	5	4
C. 36-45 years old	A. Bachelor's degree or below	D. Information & Communication	B. Business Unit	3	6	6	5	4	4	4	3	5	4	5	3	3	3	4	4	4	4	3	4	4	3	4	4	5	4	4	4	4	4	4	4
B. 26-35 years old	C. Doctoral degree or above	E. Consumer Services	B. Business Unit	3	3	3	3	4	6	3	5	3	3	3	5	5	5	3	6	5	4	5	5	5	6	6	3	4	4	4	5	4	4	5	5
D. 46 years old and above	A. Bachelor's degree or below	A. Mining & Energy	B. Business Unit	3	4	4	4	5	3	4	4	4	2	3	6	2	4	6	6	6	6	6	6	2	4	3	4	4	4	4	4	4	4	4	4
B. 26-35 years old	B. Master's degree	D. Information & Communication	D. Digital Technology Unit	3	3	3	2	4	5	5	5	5	3	6	4	5	6	5	3	4	3	3	3	6	6	5	4	4	4	4	4	5	4	4	4
C. 36-45 years old	B. Master's degree	D. Information & Communication	B. Business Unit	4	4	4	4	6	5	5	5	5	5	4	4	5	5	5	4	5	4	4	4	5	3	6	4	4	4	4	4	4	4	4	4
C. 36-45 years old	A. Bachelor's degree or below	B. Infrastructure	D. Digital Technology Unit	5	4	5	5	5	5	5	4	4	4	4	3	3	3	5	5	5	4	2	5	4	5	5	4	4	4	4	4	4	4	4	4
C. 36-45 years old	B. Master's degree	E. Consumer Services	B. Business Unit	5	4	6	6	2	3	4	3	4	4	3	3	4	4	5	5	5	3	4	4	5	4	5	3	3	4	4	4	4	4	4	4
B. 26-35 years old	B. Master's degree	F. Financial Investment	B. Business Unit	4	4	4	4	5	6	6	6	3	3	3	4	4	4	5	5	5	3	4	4	6	6	6	5	5	5	5	5	5	4	4	5
B. 26-35 years old	B. Master's degree	B. Infrastructure	B. Business Unit	2	4	4	3	4	2	3	3	4	4	3	4	4	3	4	4	3	3	2	4	3	4	2	3	3	3	4	4	4	4	4	4
B. 26-35 years old	B. Master's degree	D. Information & Communication	A. Functional Management Department	3	4	4	4	4	4	3	4	4	4	4	4	4	4	4	4	4	4	3	4	5	5	5	4	4	4	4	4	4	4	4	4
B. 26-35 years old	C. Doctoral degree or above	C. Defense & Military Manufacturing	C. Researc Unit	6	6	6	6	6	6	6	6	5	6	6	3	3	3	2	2	2	3	3	3	6	5	6	5	4	5	5	5	5	4	4	4
C. 36-45 years old	B. Master's degree	C. Defense & Military Manufacturing	C. Researc Unit	6	5	5	4	3	2	2	2	5	5	4	5	5	4	4	4	4	4	3	4	6	5	6	4	4	4	4	4	4	4	4	4
B. 26-35 years old	B. Master's degree	F. Financial Investment	B. Business Unit	6	3	5	4	6	3	5	4	4	4	4	2	5	4	5	5	5	5	4	5	2	6	4	4	4	4	4	4	4	4	5	4
C. 36-45 years old	B. Master's degree	A. Mining & Energy	B. Business Unit	4	6	6	5	5	3	4	4	3	3	3	4	5	4	6	6	6	4	5	5	5	5	4	4	5	5	4	5	4	4	4	4
B. 26-35 years old	B. Master's degree	G. Others	B. Business Unit	2	2	2	2	6	5	6	6	4	6	6	3	2	3	2	4	3	2	4	3	4	3	4	4	3	4	4	4	4	4	4	4
C. 36-45 years old	B. Master's degree	E. Consumer Services	D. Digital Technology Unit	6	5	6	4	5	5	5	5	5	5	5	5	5	5	5	5	5	6	5	4	6	6	5	5	5	5	5	5	5	5	5	4
C. 36-45 years old	B. Master's degree	C. Defense & Military Manufacturing	A. Functional Management Department	6	6	6	6	5	5	5	5	5	6	6	6	6	6	5	5	5	5	5	5	3	3	3	5	5	5	5	5	5	4	4	4
C. 36-45 years old	B. Master's degree	E. Consumer Services	B. Business Unit	6	5	4	5	4	4	3	4	4	4	4	6	4	2	4	5	5	4	3	4	6	6	5	5	5	4	5	5	4	4	4	4
B. 26-35 years old	B. Master's degree	E. Consumer Services	B. Business Unit	2	3	3	3	5	4	3	5	5	5	4	5	4	5	6	6	5	4	3	4	3	3	2	5	5	5	4	4	4	4	4	4
C. 36-45 years old	A. Bachelor's degree or below	B. Infrastructure	B. Business Unit	6	6	5	6	3	2	3	3	4	5	4	4	4	3	3	4	4	3	4	2	5	4	5	4	4	4	4	4	4	4	4	4
C. 36-45 years old	C. Doctoral degree or above	D. Information & Communication	C. Researc Unit	3	4	2	5	4	3	5	4	5	4	5	4	4	3	4	4	4	5	6	6	5	5	5	4	4	4	4	4	4	4	4	4
B. 26-35 years old	B. Master's degree	A. Mining & Energy	A. Functional Management Department	6	6	6	6	2	4	4	3	6	6	6	4	4	4	4	4	5	5	5	4	4	2	5	5	5	5	4	4	4	4	4	4
C. 36-45 years old	B. Master's degree	C. Defense & Military Manufacturing	A. Functional Management Department	4	3	4	5	2	5	4	6	4	4	4	5	4	5	5	4	5	4	4	4	3	3	2	4	4	5	4	4	4	4	4	4
C. 36-45 years old	A. Bachelor's degree or below	B. Infrastructure	B. Business Unit	2	3	3	3	5	5	4	6	4	3	4	5	5	5	4	2	6	6	5	4	6	5	6	4	4	4	4	4	4	4	4	4
A. 25 years old and below	B. Master's degree	E. Consumer Services	B. Business Unit	5	2	4	4	3	4	4	4	4	4	4	4	5	5	4	4	4	3	5	5	5	2	4	4	4	5	4	4	4	4	4	4
C. 36-45 years old	B. Master's degree	C. Defense & Military Manufacturing	B. Business Unit	5	4	5	5	4	5	5	4	4	5	5	5	4	5	5	5	4	5	4	5	4	5	5	5	5	5	4	5	4	4	4	4
A. 25 years old and below	B. Master's degree	B. Infrastructure	A. Functional Management Department	3	3	2	4	4	4	4	3	5	5	5	5	4	5	4	4	4	6	6	5	4	2	5	4	4	4	4	4	4	4	4	4
C. 36-45 years old	A. Bachelor's degree or below	G. Others	B. Business Unit	4	2	3	3	2	4	3	4	4	4	5	6	4	5	6	6	6	4	5	5	2	6	4	4	3	4	4	4	4	4	4	4
B. 26-35 years old	B. Master's degree	C. Defense & Military Manufacturing	B. Business Unit	2	5	4	5	3	6	5	6	4	3	5	6	6	6	5	4	5	5	4	5	4	6	5	4	4	5	4	4	5	4	4	4
C. 36-45 years old	C. Doctoral degree or above	E. Consumer Services	C. Researc Unit	4	2	3	3	6	5	6	6	4	2	3	5	6	6	5	2	4	3	4	4	2	5	4	5	3	4	4	4	4	4	4	4
B. 26-35 years old	B. Master's degree	A. Mining & Energy	B. Business Unit	6	6	6	5	3	2	4	4	4	4	4	4	5	5	5	4	5	3	3	3	5	6	6	4	4	4	4	4	5	4	4	4
C. 36-45 years old	A. Bachelor's degree or below	F. Financial Investment	B. Business Unit	2	4	4	4	2	2	2	2	6	6	6	2	2	2	5	5	5	4	5	3	5	5	5	4	4	4	3	3	3	4	4	4
D. 46 years old and above	A. Bachelor's degree or below	B. Infrastructure	D. Digital Technology Unit	6	5	5	4	2	4	3	5	4	4	4	5	5	5	5	5	5	3	4	4	4	3	5	5	4	5	4	4	4	4	4	4
B. 26-35 years old	C. Doctoral degree or above	D. Information & Communication	C. Researc Unit	4	6	5	6	5	5	5	5	5	5	5	5	5	5	5	5	5	5	5	5	5	6	6	5	5	5	5	5	5	4	5	5
C. 36-45 years old	A. Bachelor's degree or below	E. Consumer Services	B. Business Unit	6	6	6	6	6	6	6	5	5	5	5	4	4	4	4	4	4	6	5	6	4	4	4	5	5	5	5	5	5	4	4	4
C. 36-45 years old	B. Master's degree	C. Defense & Military Manufacturing	B. Business Unit	4	4	4	4	4	4	3	4	5	4	5	3	3	2	5	5	5	3	4	4	4	4	3	4	4	4	4	4	4	4	4	4
B. 26-35 years old	B. Master's degree	C. Defense & Military Manufacturing	B. Business Unit	2	6	4	5	6	3	5	4	4	2	4	6	4	5	3	2	3	2	6	4	4	5	5	4	3	4	4	4	4	4	4	4
B. 26-35 years old	B. Master's degree	B. Infrastructure	B. Business Unit	5	5	4	5	4	3	5	2	4	4	4	3	4	4	6	5	6	4	2	6	5	4	5	4	4	4	4	4	4	4	4	4
B. 26-35 years old	C. Doctoral degree or above	B. Infrastructure	B. Business Unit	4	4	4	3	3	4	4	4	4	4	4	5	4	3	4	4	4	4	3	4	3	4	4	4	4	4	4	4	4	4	4	4
C. 36-45 years old	B. Master's degree	A. Mining & Energy	B. Business Unit	3	3	3	3	3	3	4	2	4	4	3	4	3	4	3	4	4	3	4	2	3	3	3	4	4	4	3	3	3	4	4	4
B. 26-35 years old	B. Master's degree	G. Others	B. Business Unit	4	3	4	4	3	4	4	3	5	4	5	5	4	5	4	2	5	6	6	6	3	5	4	5	4	5	5	2	5	4	4	4
A. 25 years old and below	B. Master's degree	C. Defense & Military Manufacturing	B. Business Unit	5	4	5	5	5	5	4	5	4	5	5	5	4	5	5	5	4	5	5	4	6	5	3	4	4	4	5	5	5	5	5	4
A. 25 years old and below	B. Master's degree	A. Mining & Energy	D. Digital Technology Unit	3	6	5	6	6	6	6	6	3	4	4	2	6	4	6	6	6	3	5	4	2	3	3	4	5	5	4	4	5	4	4	4
B. 26-35 years old	B. Master's degree	E. Consumer Services	B. Business Unit	6	6	5	3	4	4	4	4	3	4	2	5	4	3	5	5	5	4	3	4	2	5	4	5	4	4	4	4	4	4	4	4
C. 36-45 years old	B. Master's degree	A. Mining & Energy	B. Business Unit	4	5	5	5	4	5	5	5	4	4	4	5	5	4	4	4	4	2	2	2	4	2	3	4	4	4	4	4	4	4	4	4
C. 36-45 years old	B. Master's degree	B. Infrastructure	C. Researc Unit	3	2	3	3	4	2	3	3	3	4	4	4	4	3	5	5	5	3	3	3	4	2	3	4	3	4	4	3	4	4	4	4
B. 26-35 years old	B. Master's degree	A. Mining & Energy	C. Researc Unit	5	5	4	3	6	5	6	6	4	4	4	5	4	5	5	4	5	6	6	5	4	2	3	5	5	5	5	4	5	4	4	4
B. 26-35 years old	B. Master's degree	E. Consumer Services	B. Business Unit	5	2	4	3	3	3	3	3	4	4	4	5	5	5	4	3	5	3	2	4	6	5	6	4	4	4	4	4	4	4	4	4
B. 26-35 years old	B. Master's degree	A. Mining & Energy	C. Researc Unit	3	3	3	3	4	4	4	4	5	6	6	3	4	4	4	4	4	3	6	5	4	3	4	3	5	4	4	4	4	4	4	4
C. 36-45 years old	B. Master's degree	C. Defense & Military Manufacturing	D. Digital Technology Unit	4	4	3	4	5	5	5	5	4	3	4	4	4	4	4	4	4	6	5	6	4	4	3	4	4	4	4	4	4	4	4	4
C. 36-45 years old	A. Bachelor's degree or below	A. Mining & Energy	E. Others	5	5	5	4	4	4	4	3	5	5	4	4	3	2	4	4	4	5	4	3	4	4	4	4	4	4	4	4	4	4	4	4
B. 26-35 years old	B. Master's degree	B. Infrastructure	B. Business Unit	4	6	6	5	3	3	2	3	4	3	4	4	5	5	5	5	5	3	4	4	6	5	6	4	4	4	4	4	4	4	4	4
D. 46 years old and above	A. Bachelor's degree or below	E. Consumer Services	B. Business Unit	6	6	6	6	5	5	5	5	5	4	5	3	4	4	5	5	4	3	4	4	4	4	4	5	3	5	5	5	5	4	4	4
C. 36-45 years old	B. Master's degree	C. Defense & Military Manufacturing	C. Researc Unit	5	5	5	4	2	4	4	3	4	4	4	6	5	6	4	4	4	4	3	4	4	3	4	4	4	4	4	4	4	4	4	4
C. 36-45 years old	B. Master's degree	B. Infrastructure	B. Business Unit	6	4	6	5	3	3	3	3	3	4	4	5	4	3	5	5	5	4	4	3	4	2	5	4	4	4	4	4	4	4	4	4
C. 36-45 years old	B. Master's degree	A. Mining & Energy	A. Functional Management Department	6	6	6	5	5	6	4	6	4	4	4	4	4	4	4	3	4	4	4	4	4	5	3	4	4	4	4	4	4	4	4	4
C. 36-45 years old	A. Bachelor's degree or below	A. Mining & Energy	B. Business Unit	5	5	5	5	5	5	4	5	5	5	4	5	4	5	5	5	4	4	5	5	6	4	5	4	4	4	5	5	5	4	4	4
B. 26-35 years old	B. Master's degree	F. Financial Investment	A. Functional Management Department	3	3	3	2	2	3	3	3	3	3	3	3	3	3	5	5	5	5	5	5	3	2	3	3	4	4	3	3	3	4	4	4
C. 36-45 years old	C. Doctoral degree or above	A. Mining & Energy	D. Digital Technology Unit	4	5	2	3	5	2	6	4	4	4	4	6	5	6	4	5	5	3	4	4	5	3	4	4	4	4	4	4	4	4	4	4
C. 36-45 years old	C. Doctoral degree or above	C. Defense & Military Manufacturing	A. Functional Management Department	3	4	4	4	3	4	4	4	4	4	4	4	4	4	4	4	4	4	4	3	5	5	5	4	4	4	4	4	4	4	4	4
B. 26-35 years old	B. Master's degree	C. Defense & Military Manufacturing	C. Researc Unit	5	5	5	4	5	5	4	5	4	5	5	3	3	3	4	4	4	6	6	5	3	4	4	4	4	4	5	2	5	4	4	4
B. 26-35 years old	C. Doctoral degree or above	E. Consumer Services	B. Business Unit	6	6	6	6	3	4	2	3	5	4	5	4	4	3	5	4	5	4	3	4	5	4	3	4	4	4	4	4	4	4	4	4
D. 46 years old and above	A. Bachelor's degree or below	D. Information & Communication	D. Digital Technology Unit	4	4	4	3	4	4	4	3	4	4	4	6	5	5	4	4	4	6	6	5	2	3	3	4	5	4	4	4	4	4	4	4
B. 26-35 years old	B. Master's degree	A. Mining & Energy	B. Business Unit	4	3	4	4	3	4	4	4	4	4	3	4	4	4	4	5	3	4	3	4	4	4	3	3	3	3	4	4	4	4	4	4
C. 36-45 years old	A. Bachelor's degree or below	B. Infrastructure	B. Business Unit	6	6	6	6	5	6	6	6	4	5	5	5	5	5	5	5	5	5	5	4	4	5	5	4	4	4	5	5	5	4	4	4
C. 36-45 years old	B. Master's degree	E. Consumer Services	D. Digital Technology Unit	5	4	4	4	6	6	6	6	6	6	6	6	6	6	5	5	5	6	4	5	4	4	4	5	5	5	5	5	5	4	4	4
C. 36-45 years old	A. Bachelor's degree or below	E. Consumer Services	B. Business Unit	2	3	4	4	5	5	5	5	3	3	3	5	4	3	3	4	4	2	4	3	3	3	2	4	4	4	4	4	4	4	4	4
A. 25 years old and below	B. Master's degree	C. Defense & Military Manufacturing	C. Researc Unit	4	3	4	4	5	3	4	4	4	6	4	4	3	4	4	6	5	4	6	5	4	4	4	4	4	4	4	4	4	4	4	4
B. 26-35 years old	B. Master's degree	E. Consumer Services	B. Business Unit	3	2	3	3	3	3	3	2	3	3	3	2	3	4	5	5	5	5	5	5	3	3	2	3	4	3	3	3	3	3	4	4
B. 26-35 years old	B. Master's degree	A. Mining & Energy	B. Business Unit	3	5	4	5	2	6	4	5	4	5	6	3	5	4	2	5	4	4	4	4	6	2	4	3	4	4	4	4	4	5	4	4
C. 36-45 years old	A. Bachelor's degree or below	C. Defense & Military Manufacturing	B. Business Unit	5	5	5	4	5	5	4	3	4	4	4	5	4	5	5	5	4	5	6	3	3	6	5	5	5	5	5	5	5	4	5	4
C. 36-45 years old	A. Bachelor's degree or below	D. Information & Communication	B. Business Unit	4	4	4	4	4	4	4	4	4	4	4	5	4	3	4	4	4	4	4	4	3	5	4	4	4	4	4	4	4	4	4	4
B. 26-35 years old	C. Doctoral degree or above	G. Others	B. Business Unit	4	4	4	4	5	5	4	5	5	5	5	2	2	2	3	3	3	4	5	5	6	5	4	3	3	3	4	4	4	4	4	4
C. 36-45 years old	C. Doctoral degree or above	G. Others	C. Researc Unit	4	4	4	4	4	4	4	4	4	4	4	3	4	5	4	4	4	4	4	4	4	4	4	4	4	5	4	4	4	4	4	4
B. 26-35 years old	B. Master's degree	E. Consumer Services	B. Business Unit	6	2	4	3	4	4	4	4	5	3	4	5	5	5	4	4	4	4	2	3	4	3	4	5	4	5	5	5	4	4	4	4
C. 36-45 years old	B. Master's degree	C. Defense & Military Manufacturing	C. Researc Unit	3	3	3	2	4	3	4	4	5	5	4	6	6	5	4	4	4	3	4	2	5	5	4	4	4	4	4	4	4	4	4	4
A. 25 years old and below	A. Bachelor's degree or below	G. Others	B. Business Unit	5	4	4	3	4	4	4	4	4	4	4	4	3	5	5	5	4	3	4	5	4	2	6	4	4	4	4	4	4	4	4	4
C. 36-45 years old	B. Master's degree	C. Defense & Military Manufacturing	D. Digital Technology Unit	5	5	4	5	5	4	5	3	4	6	2	5	4	5	5	4	5	5	4	5	5	5	4	5	5	5	5	5	5	4	4	4
C. 36-45 years old	B. Master's degree	E. Consumer Services	B. Business Unit	3	6	6	5	5	6	4	5	5	6	3	5	4	5	5	5	5	6	4	5	5	5	5	4	5	5	5	5	5	5	4	4
B. 26-35 years old	C. Doctoral degree or above	D. Information & Communication	B. Business Unit	4	4	3	4	4	4	4	4	5	5	4	3	5	4	5	4	5	4	4	3	6	5	4	4	4	4	4	4	4	4	4	4
B. 26-35 years old	B. Master's degree	C. Defense & Military Manufacturing	C. Researc Unit	5	4	6	7	4	4	3	4	4	4	4	3	3	3	4	3	4	5	5	5	3	3	3	4	4	4	4	4	4	4	4	4
A. 25 years old and below	B. Master's degree	G. Others	B. Business Unit	4	4	4	4	5	3	4	4	5	2	4	6	5	6	3	6	5	3	4	4	6	6	6	5	4	5	5	5	5	4	4	4
B. 26-35 years old	B. Master's degree	C. Defense & Military Manufacturing	C. Researc Unit	4	4	4	4	3	5	4	3	4	4	4	4	4	4	4	4	4	3	4	5	3	4	5	4	4	4	4	4	4	4	4	4
A. 25 years old and below	B. Master's degree	E. Consumer Services	A. Functional Management Department	4	5	5	5	6	3	5	4	5	3	3	4	4	4	6	6	6	5	4	5	6	3	5	5	4	5	5	5	5	5	4	4
C. 36-45 years old	B. Master's degree	A. Mining & Energy	B. Business Unit	5	4	3	4	4	4	4	4	4	4	4	4	4	4	5	5	5	4	4	3	3	5	4	4	5	4	4	4	4	4	4	4
D. 46 years old and above	B. Master's degree	A. Mining & Energy	D. Digital Technology Unit	5	5	5	5	5	5	5	5	4	5	5	5	5	4	5	5	5	5	5	5	5	6	6	5	5	5	5	5	5	4	5	5
B. 26-35 years old	B. Master's degree	C. Defense & Military Manufacturing	C. Researc Unit	5	2	3	6	4	3	4	2	3	3	2	5	5	5	5	5	4	5	4	5	5	4	3	4	4	4	4	4	4	4	4	4
C. 36-45 years old	A. Bachelor's degree or below	C. Defense & Military Manufacturing	B. Business Unit	2	3	3	3	4	4	4	4	4	5	5	5	3	4	5	6	6	2	3	3	6	3	5	4	3	4	4	4	4	4	4	4
B. 26-35 years old	B. Master's degree	D. Information & Communication	B. Business Unit	4	6	6	5	5	5	5	5	5	5	5	5	5	5	5	5	5	5	5	5	6	6	5	4	5	5	5	5	5	5	5	5
B. 26-35 years old	B. Master's degree	C. Defense & Military Manufacturing	D. Digital Technology Unit	5	4	4	3	2	2	2	2	5	4	5	2	2	2	5	5	5	4	3	5	5	2	7	4	4	4	4	3	4	4	4	4
B. 26-35 years old	C. Doctoral degree or above	F. Financial Investment	B. Business Unit	5	5	5	5	3	4	4	4	5	5	4	3	5	4	5	4	5	4	6	5	4	4	3	4	4	4	4	4	4	4	4	4
A. 25 years old and below	A. Bachelor's degree or below	G. Others	B. Business Unit	5	5	4	5	5	5	5	4	5	5	4	5	5	4	4	5	5	5	6	3	5	5	4	5	5	5	5	5	5	4	5	4
C. 36-45 years old	A. Bachelor's degree or below	B. Infrastructure	B. Business Unit	4	3	4	4	3	6	2	4	4	4	4	4	4	4	4	4	4	4	4	4	4	4	4	4	4	4	4	4	4	4	4	4
C. 36-45 years old	B. Master's degree	A. Mining & Energy	B. Business Unit	4	4	4	4	4	4	4	4	4	4	4	4	4	4	4	4	4	4	4	4	4	6	2	4	4	4	4	4	4	4	4	4
B. 26-35 years old	B. Master's degree	C. Defense & Military Manufacturing	B. Business Unit	6	5	4	5	3	4	4	4	6	5	6	6	6	6	5	5	4	5	6	6	3	2	3	4	4	4	4	4	4	4	4	4
B. 26-35 years old	B. Master's degree	D. Information & Communication	B. Business Unit	4	2	6	5	3	4	5	4	4	4	4	4	4	4	4	5	5	3	4	5	5	3	4	4	4	5	4	4	4	4	4	4
B. 26-35 years old	B. Master's degree	D. Information & Communication	D. Digital Technology Unit	3	3	3	2	4	3	4	4	4	5	5	3	3	3	5	5	5	2	3	3	4	4	3	4	4	4	4	4	4	4	4	4
B. 26-35 years old	B. Master's degree	G. Others	D. Digital Technology Unit	4	6	6	5	5	5	5	5	5	5	5	5	5	5	5	5	5	5	5	5	5	6	6	5	5	5	5	5	5	4	5	5
C. 36-45 years old	C. Doctoral degree or above	A. Mining & Energy	C. Researc Unit	4	6	3	2	4	6	6	5	5	5	5	4	3	4	4	5	5	5	5	5	6	6	5	4	4	4	4	5	4	4	4	4
C. 36-45 years old	A. Bachelor's degree or below	E. Consumer Services	B. Business Unit	4	4	2	3	3	2	4	3	3	4	4	4	3	4	4	4	3	2	3	4	3	4	2	4	4	4	4	4	4	4	4	4
C. 36-45 years old	A. Bachelor's degree or below	E. Consumer Services	B. Business Unit	4	4	3	4	4	2	5	5	4	4	4	4	4	3	4	4	4	3	3	3	6	6	5	4	4	4	4	4	4	4	4	4
C. 36-45 years old	B. Master's degree	E. Consumer Services	B. Business Unit	4	4	4	4	2	4	3	4	4	3	4	5	3	4	5	5	5	3	4	5	4	4	3	4	4	4	4	4	4	4	4	4
D. 46 years old and above	A. Bachelor's degree or below	B. Infrastructure	B. Business Unit	2	1	3	3	3	3	3	2	3	3	3	3	3	2	5	5	5	2	2	2	2	2	2	4	4	4	3	3	3	3	3	3
B. 26-35 years old	C. Doctoral degree or above	D. Information & Communication	B. Business Unit	3	3	2	3	2	3	3	3	4	4	3	4	3	4	4	5	5	5	6	6	6	5	6	3	4	4	4	4	4	5	4	5
B. 26-35 years old	B. Master's degree	D. Information & Communication	D. Digital Technology Unit	5	5	4	5	5	5	4	5	4	5	5	4	5	5	5	4	5	3	5	6	5	4	5	4	4	4	5	5	5	4	4	5
C. 36-45 years old	B. Master's degree	E. Consumer Services	B. Business Unit	6	6	6	6	5	6	4	5	6	6	6	6	6	6	5	5	5	5	5	5	5	6	6	5	6	5	5	5	5	4	4	5
B. 26-35 years old	B. Master's degree	G. Others	B. Business Unit	2	2	2	2	3	3	5	4	4	5	3	5	4	5	3	4	4	3	2	4	5	4	3	3	3	3	4	4	4	4	4	4
B. 26-35 years old	B. Master's degree	F. Financial Investment	B. Business Unit	5	4	5	5	2	2	2	2	4	5	5	4	4	4	3	4	4	4	3	4	4	4	3	4	4	4	4	4	4	4	4	4
B. 26-35 years old	B. Master's degree	F. Financial Investment	B. Business Unit	4	5	5	5	5	3	5	4	4	5	4	4	5	5	4	5	5	5	4	5	5	5	4	4	4	4	4	5	4	4	4	4
D. 46 years old and above	A. Bachelor's degree or below	A. Mining & Energy	B. Business Unit	6	4	4	4	6	6	6	6	4	5	5	4	3	4	4	3	4	6	5	6	4	4	3	5	4	4	5	4	4	4	4	4
C. 36-45 years old	B. Master's degree	E. Consumer Services	B. Business Unit	3	6	5	6	4	6	6	5	6	6	6	5	5	5	4	4	4	5	4	5	3	3	2	4	5	5	4	5	4	4	4	4
B. 26-35 years old	B. Master's degree	B. Infrastructure	B. Business Unit	3	4	4	4	4	3	4	4	4	4	4	4	4	4	4	4	4	4	4	3	3	4	4	4	4	4	4	4	4	4	4	4
C. 36-45 years old	B. Master's degree	F. Financial Investment	D. Digital Technology Unit	4	2	6	5	4	4	4	4	4	4	4	4	4	4	4	5	5	4	4	4	4	3	5	4	3	4	4	4	4	4	4	4
B. 26-35 years old	B. Master's degree	G. Others	B. Business Unit	5	5	4	5	2	4	4	3	4	3	4	6	6	5	4	5	5	4	5	3	5	3	4	4	4	4	4	4	4	4	4	4
B. 26-35 years old	C. Doctoral degree or above	E. Consumer Services	B. Business Unit	3	5	5	5	4	4	4	4	4	4	4	5	4	3	4	5	5	5	3	4	5	5	5	4	5	5	4	5	4	4	4	4
C. 36-45 years old	B. Master's degree	A. Mining & Energy	B. Business Unit	6	6	6	5	4	4	4	4	5	5	4	5	5	5	4	3	5	3	3	3	5	5	4	5	5	5	5	5	5	4	4	4
B. 26-35 years old	C. Doctoral degree or above	C. Defense & Military Manufacturing	C. Researc Unit	2	4	4	4	4	3	4	4	5	5	5	5	4	3	4	4	4	5	4	5	3	2	3	4	4	4	4	4	4	4	4	4
B. 26-35 years old	B. Master's degree	A. Mining & Energy	B. Business Unit	4	5	4	4	3	4	4	4	6	6	6	4	4	4	5	5	5	5	6	6	3	3	3	5	5	5	4	5	4	4	4	4
C. 36-45 years old	C. Doctoral degree or above	D. Information & Communication	C. Researc Unit	4	2	5	5	5	4	5	5	4	4	4	5	5	5	4	5	5	4	3	4	5	4	5	4	4	4	4	4	4	4	4	4
B. 26-35 years old	A. Bachelor's degree or below	A. Mining & Energy	B. Business Unit	6	5	5	5	5	6	6	6	4	4	3	6	6	6	4	4	4	3	5	6	4	4	3	5	5	5	5	5	5	4	4	4
A. 25 years old and below	B. Master's degree	A. Mining & Energy	C. Researc Unit	6	5	6	6	6	5	6	6	5	4	5	6	6	6	3	6	5	4	5	5	5	2	4	5	5	6	5	5	5	5	4	4
B. 26-35 years old	B. Master's degree	D. Information & Communication	B. Business Unit	4	4	4	3	4	4	3	4	4	4	4	4	4	4	4	4	4	4	4	3	4	4	3	4	4	4	4	4	4	4	4	4
C. 36-45 years old	A. Bachelor's degree or below	A. Mining & Energy	E. Others	6	2	4	3	3	4	4	4	5	4	3	5	4	5	6	4	5	6	3	5	6	4	5	4	4	4	5	5	4	5	4	4
C. 36-45 years old	B. Master's degree	F. Financial Investment	D. Digital Technology Unit	3	4	5	6	4	4	4	4	4	5	5	3	3	2	4	5	5	5	5	4	2	2	2	3	3	3	4	4	4	4	4	4
C. 36-45 years old	A. Bachelor's degree or below	E. Consumer Services	B. Business Unit	5	3	4	4	4	5	4	3	4	4	4	4	4	4	4	3	5	4	4	4	4	4	4	4	4	4	4	4	4	4	4	4
B. 26-35 years old	C. Doctoral degree or above	E. Consumer Services	D. Digital Technology Unit	4	5	3	3	4	4	4	3	4	4	4	5	3	4	4	4	4	4	3	4	4	3	4	5	4	4	4	4	4	4	4	4
C. 36-45 years old	B. Master's degree	E. Consumer Services	B. Business Unit	2	2	2	2	5	3	4	4	4	4	4	5	5	5	5	2	4	2	6	4	4	2	3	5	3	4	4	4	4	4	4	4
B. 26-35 years old	C. Doctoral degree or above	C. Defense & Military Manufacturing	C. Researc Unit	3	2	3	3	3	3	2	3	3	3	3	4	4	3	4	3	4	2	3	4	4	2	3	4	4	4	3	3	3	4	4	4
C. 36-45 years old	B. Master's degree	D. Information & Communication	B. Business Unit	5	5	5	5	5	5	4	5	4	5	5	4	5	5	5	4	5	4	5	5	6	5	4	4	4	4	5	5	5	4	5	4
